# Supplementary material for: Introgression and gene family contraction drive the evolution of lifestyle and host shifts of hypocrealean fungi
Source: Mycology. 2018 May 24;9(3):176–88. doi: 10.1080/21501203.2018.1478333 (PMC6115877; doi:10.1080/21501203.2018.1478333)
Supplement: Supplemental Material [file TMYC_A_1478333_SM1858.zip]

Archive with 8 entries (8 files):
- S1_fig.pdf
- S2_fig.pdf
- S2_table.xlsx
- S3_table.xlsx
- S4_table.xlsx
- S5_table.xlsx
- S6_table.xlsx
- S7_table.xlsx
