# Supplementary material for: Introgression and gene family contraction drive the evolution of lifestyle and host shifts of hypocrealean fungi
Source: Mycology. 2018 May 24;9(3):176–88. doi: 10.1080/21501203.2018.1478333 (PMC6115877; doi:10.1080/21501203.2018.1478333)
Supplement: Supplemental Material [file TMYC_A_1478333_SM1858.zip › S2_table.xlsx]

## Sheet: Sheet1
Species	Genome sizes (Mb)	Gene numbers	TE contents (%)
Clonostachys rosea	56	16779	3.44
Aciculosporium take	58.6	7286	61.56
Atkinsonella hypoxylon	35.3	7180	27.67
Balansia obtecta	30	7353	6.21
Claviceps fusiformis	52.8	7502	33.25
Claviceps paspali	28.9	7227	18.42
Claviceps purpurea	44.1	8823	8.63
Epichloe amarillans	37.9	7350	40.22
Epichloe aotearoae	34.3	7496	32.27
Epichloe baconii	38.1	7564	37.07
Epichloe brachyelytri	44.3	7542	48.07
Epichloe elymi	32.6	7334	29.88
Epichloe festucae	34.3	7487	30.94
Epichloe gansuensis	39.4	7686	37.74
Epichloe mollis	36.9	7370	35.56
Epichloe typhina	41.3	7488	44.79
Hypocrella siamensis	34	8839	2.51
Metarhizium acridum	37.8	9849	3.81
Metarhizium anisopliae	38.8	10583	1.34
Periglandula ipomoeae	35.5	10878	0.39
Pochonia chlamydosporia	41.7	11847	0.27
Villosiclava virens	39.1	8426	30.87
Beauveria bassiana	33.4	10366	2.86
Cordyceps militaris	31.2	9651	8.32
Fusarium graminearum	36	14038	0.78
Trichoderma atroviride	35.8	11863	0.97
Trichoderma hamatum	39.2	10494	0.79
Trichoderma harzianum	39.4	9976	5.67
Trichoderma longibrachiatum	31.5	9389	1.71
Trichoderma reesei	33	9143	2.72
Trichoderma virens	38.7	11643	1.44
Verticillium albo-atrum	55.8	10237	0.89
Verticillium dahiliae	55.3	10535	3.77
Fusarium circinata	31.8	14375	3.59
Fusarium fujikuroi	43.4	14186	1.43
Fusarium oxysporum	59.6	17781	20.45
Fusarium pseudograminearum	36.7	12448	1.48
Fusarium solani	50.77	15707	5.57
Fusarium virguliforme	50.3	14183	0.84
Hirsutella minnesotensis	50	12702	32.79
Hirsutella rhossiliensis	50.5	9643	42.87
Hirsutella thompsonii	36.4	10711	7.03
Ophiocordyceps sinensis	128.3	9039	68.56
Tolypocladium inflatum	35.8	9998	2.45
Stachybotrys chartarum	36.3	11453	4.07
