# Supplementary material for: Introgression and gene family contraction drive the evolution of lifestyle and host shifts of hypocrealean fungi
Source: Mycology. 2018 May 24;9(3):176–88. doi: 10.1080/21501203.2018.1478333 (PMC6115877; doi:10.1080/21501203.2018.1478333)
Supplement: Supplemental Material [file TMYC_A_1478333_SM1858.zip › S3_table.xlsx]

## Sheet: Sheet1
Term	Epichloe amarillans(E.amarillans)	Epichloe aotearoae(E.aotearoae)	Epichloe baconii(E.baconii)	Epichloe brachyelytri(E.brachyelytri)	Epichloe elymi(E.elymi)	Epichloe festucae(E.festucae)	Epichloe gansuensis(E.gansuensis)	Epichloe mollis(E.mollis)	Epichloe typhina(E.typhina)	Aciculosporium take(A.take)	Atkinsonella hypoxylon(A.hypoxylon)	Periglandula ipomoeae(P.ipomoeae)	Balansia obtecta(B.obtecta)	Claviceps fusiformis(C.fusiformis)	Claviceps paspali(C.paspali)	Claviceps purpurea(C.purpurea)	Hypocrella siamensis(H.siamensis)	Villosiclava virens	Hirsutella minnesotensis(H.minnesotensis)	Hirsutella rhossiliensis(H.rhossiliensis)	Hirsutella thompsonii(H.thompsonii)	Metarhizium acridum(M.acridum)	Metarhizium anisopliae(M.anisopliae)	Ophiocordyceps sinensis(O.sinensis)	Pochonia chlamydosporia(P.chlamydosporia)	Beauveria bassiana(B.bassiana)	Cordyceps militaris(C.militaris)	Tolypocladium inflatum(T.inflatum)	Trichoderma atroviride(T.atroviride)	Trichoderma hamatum(T.hamatum)	Trichoderma harzianum(T.harzianum)	Trichoderma longibrachiatum(T.longibrachiatum)	Trichoderma reesei(T.reesei)	Trichoderma_virens(T.virens)	Fusarium circinata(F.circinata)	Fusarium fujikuroi(F.fujikuroi)	Fusarium graminearum(F.graminearum)	Fusarium oxysporum(F.oxysporum)	Fusarium pseudograminearum(F.pseudograminearum)	Fusarium virguliforme(F.virguliforme)	Nectria haematococca(N.haematococca)	Verticillium albo-atrum(V.albo-atrum)	Verticillium dahliae(V.dahliae)
regulation_of_directional_cell_growth#40.01.03.01	3	3	3	4	3	3	4	3	3	3	3	3	3	3	3	3	3	3	3	4	4	3	3	2	3	3	3	3	4	3	3	3	4	4	3	3	3	3	3	4	3	4	4
fermentation#02.16	16	13	15	17	14	14	13	15	13	10	8	21	13	14	13	14	13	13	14	10	10	21	21	7	20	13	11	14	23	26	21	16	15	28	31	28	26	30	26	31	46	21	21
biosynthesis_of_lysine#01.01.06.06.01	4	4	6	4	4	4	6	5	4	6	6	10	6	7	6	6	4	6	6	4	7	8	8	5	5	6	8	6	6	6	6	5	5	9	7	6	3	7	4	5	10	10	11
tRNA_synthesis#11.02.02	38	38	38	37	36	36	37	38	38	32	37	39	32	32	34	40	38	38	38	41	36	40	38	34	41	37	38	34	37	38	37	39	39	39	44	40	40	45	37	39	40	36	36
pyridoxal_phosphate_binding#16.21.17	10	12	13	12	10	12	12	13	9	10	14	16	11	10	10	13	10	14	14	12	10	18	16	8	14	14	13	10	15	17	15	12	12	13	16	16	18	17	20	16	18	10	10
metabolism_of_alanine#01.01.11.01	2	1	2	2	1	2	2	1	1	1	1	3	2	1	1	2	0	1	2	4	2	2	3	2	3	3	2	2	3	3	3	3	3	3	4	2	2	3	2	2	2	2	2
aerobic_respiration#02.13.03	50	51	48	53	51	49	48	50	56	42	50	57	54	48	54	55	47	53	60	53	47	57	60	46	49	60	52	51	54	56	55	49	61	63	64	71	66	71	66	69	67	53	58
mating_(fertilization)#41.01.01	20	19	21	21	20	20	20	21	16	18	19	23	20	19	19	20	19	17	19	20	17	20	21	18	22	20	21	20	18	18	18	19	20	19	24	21	23	25	21	23	20	17	18
metabolism_of_the_pyruvate_family_(alanine,_isoleucine,_leucine,_valine)_and_D-alanine#01.01.11	6	6	5	6	5	6	6	5	6	5	6	8	6	4	5	4	7	4	4	6	5	7	6	4	7	6	5	6	7	7	8	5	7	7	10	9	7	7	7	9	7	6	7
transcription_elongation#11.02.03.01.04	14	13	12	13	14	14	13	13	13	12	14	13	14	14	14	14	14	14	14	14	12	14	14	14	13	12	13	14	15	17	14	11	14	14	15	14	14	14	14	14	14	12	12
CELL_CYCLE_AND_DNA_PROCESSING#10	4	4	4	4	4	4	5	5	4	5	4	5	4	4	4	4	5	4	4	5	4	5	6	5	6	4	4	6	4	5	4	3	4	6	6	5	6	5	5	6	5	4	5
animal_development#41.05	0	0	0	0	0	0	0	0	0	0	0	0	0	0	0	0	0	0	0	0	0	0	0	0	0	0	0	0	0	0	0	0	0	0	0	0	0	0	0	0	0	1	1
metabolism_of_tyrosine#01.01.09.05	3	3	3	3	4	2	3	3	3	4	3	7	4	4	3	4	6	3	7	4	4	7	7	3	8	7	6	4	10	11	11	6	7	13	19	20	17	19	16	21	18	11	12
biosynthesis_of_threonine#01.01.06.04.01	4	6	4	5	5	5	4	5	4	4	5	4	3	4	4	5	5	5	5	4	5	5	5	2	5	5	6	5	5	5	5	6	6	6	4	5	6	7	6	5	8	4	4
biosynthesis_of_homocysteine#01.01.06.05.01.01	6	7	8	9	6	6	7	7	6	6	8	7	6	7	6	7	5	7	7	7	6	7	6	4	6	7	7	7	8	7	7	7	7	7	9	8	7	8	7	8	8	6	5
xanthine_catabolism#01.03.01.01.03	0	0	0	1	1	1	1	1	1	1	1	0	0	1	1	1	1	1	0	1	1	0	2	0	1	2	1	0	1	1	1	1	1	1	1	1	1	1	1	1	1	1	0
apoptotic_program#40.10.02.02	0	1	1	1	1	0	1	1	1	1	1	1	1	0	0	1	0	1	1	1	0	0	1	0	1	1	0	1	1	1	1	0	0	1	1	1	1	1	1	1	0	1	1
inorganic_chemical_agent_resistance_(e.g._heavy_metals)#32.05.01.03.03	9	8	7	8	8	8	8	7	8	7	7	8	8	10	7	9	11	10	8	9	10	9	10	6	10	11	8	9	9	9	9	10	9	11	12	12	12	17	11	13	11	9	9
biosynthesis_of_leucine#01.01.11.04.01	9	9	10	9	7	8	10	8	7	9	9	12	9	10	9	11	9	11	8	10	10	13	12	5	14	11	11	14	12	15	13	12	11	16	13	11	13	14	14	12	15	11	13
metabolism_of_the_cysteine_-_aromatic_group#01.01.09	6	5	5	6	4	4	7	4	6	4	7	8	6	5	6	6	7	4	7	9	6	9	12	7	8	11	6	6	8	9	7	5	5	7	16	15	13	13	13	14	15	13	11
biotin_binding#16.21.15	1	1	1	2	1	1	1	1	1	1	1	2	2	1	1	1	2	1	3	5	3	2	3	0	3	2	2	5	3	3	1	1	1	4	5	3	2	3	2	3	3	2	2
biosynthesismetabolism_of_porphyrins#01.20.19.01	11	10	11	13	11	10	11	10	11	12	12	16	11	10	11	11	17	13	16	16	17	15	20	7	16	15	14	16	26	20	23	16	20	25	18	20	18	20	16	21	21	15	19
mycelium_development_(hyphae,_vegetative_thallus)#41.01.03.03	0	0	0	0	0	0	0	0	0	0	1	0	1	0	1	1	1	0	1	1	1	0	0	1	1	1	0	1	1	1	1	1	0	1	1	0	1	1	1	1	1	1	1
cytoplasm#42.03	6	6	6	6	7	6	6	6	6	7	6	7	7	6	6	6	6	6	6	6	5	5	6	7	7	6	6	6	7	8	8	7	7	7	8	7	8	8	8	7	7	6	6
cyclic_nucleotide_binding_(cAMP,_cGMP,_etc.)#16.19.01	5	5	5	5	5	5	6	4	7	4	6	3	5	4	3	4	6	4	4	5	4	7	6	6	7	6	3	6	4	4	4	4	4	4	5	4	6	5	5	4	4	4	4
rRNA_processing#11.04.01	123	120	123	123	119	122	122	123	120	120	126	132	122	121	127	128	124	122	129	127	124	132	127	107	127	131	123	121	123	123	130	125	127	128	141	130	137	136	137	134	128	116	121
cellular_sensing_and_response_to_external_stimulus#34.11	20	19	21	21	22	20	19	21	20	21	19	25	24	21	20	22	22	21	22	23	24	20	19	20	22	22	24	23	26	24	25	22	22	29	28	29	29	31	28	29	25	21	21
nuclear_transport#20.09.01	50	51	49	54	49	51	50	51	53	45	51	49	52	51	52	51	51	50	53	46	53	53	53	41	52	52	47	50	51	50	54	52	50	52	57	51	51	70	49	57	50	50	47
S_phase_of_mitotic_cell_cycle#10.03.01.01.05	7	7	8	7	7	7	7	7	7	6	7	7	10	8	6	7	8	7	7	7	7	7	8	7	7	8	8	7	8	8	8	7	7	8	10	10	10	25	10	10	10	8	8
transport_facilitationtransport_facilities#20.03	145	139	145	150	140	143	149	143	139	131	141	208	140	153	145	147	157	143	181	183	171	204	210	126	251	198	208	191	192	203	196	166	181	221	323	332	278	357	266	319	383	209	206
biosynthesismetabolism_of_sugar_alcohols#01.20.01.05	7	7	6	8	7	7	9	7	7	4	6	17	7	8	7	7	8	6	15	7	9	15	15	6	22	11	13	15	19	17	19	12	14	18	25	32	22	32	23	25	44	12	12
biosynthesismetabolism_of_sulfuric_acid_and_L-cysteine_derivatives#01.20.21	1	1	1	1	1	1	1	1	1	1	1	1	1	1	1	1	1	1	1	1	1	1	1	1	1	1	1	1	1	1	1	1	1	1	1	1	1	1	1	1	1	1	1
biosynthesismetabolism_of_secondary_products_derived_from_L-methionine#01.20.23	1	2	2	1	1	1	2	2	2	2	3	6	3	2	2	3	4	2	4	4	4	6	7	3	7	2	2	5	4	3	3	5	5	9	6	7	6	7	4	5	10	4	6
microtubule_cytoskeleton#42.04.05	14	14	13	14	13	13	15	14	13	14	15	13	14	14	13	13	14	15	16	13	12	12	15	12	14	15	13	15	13	15	13	13	15	15	13	14	15	15	11	15	13	11	13
heavy_metal_ion_transport_(Cu,_Fe,_etc.)(Cu+,_Fe3+,_etc.)#20.01.01.01.01	40	38	37	41	39	40	39	36	37	33	35	43	36	38	31	39	40	39	53	44	45	43	49	33	60	48	50	52	38	41	44	38	43	56	68	68	63	71	57	72	73	41	48
phospholipid_metabolism#01.06.02.01	41	44	44	48	43	45	45	44	44	38	42	50	42	42	47	44	47	48	48	47	50	49	51	30	55	48	50	47	49	56	50	43	48	55	57	53	53	63	51	54	52	35	37
enzyme_activator#18.02.01.01	23	22	22	26	24	24	25	23	23	25	27	25	25	27	26	25	26	27	28	27	24	28	28	22	28	25	23	28	26	24	27	27	27	28	31	27	28	30	29	27	29	26	24
biosynthesismetabolism_of_secondary_products_derived_from_glycine,_L-serine_and_L-alanine#01.20.19	2	2	2	2	2	2	3	2	2	4	2	4	3	3	3	3	3	2	6	2	3	5	4	2	6	4	4	4	4	4	4	3	4	4	5	5	4	6	4	4	4	3	3
complex_cofactor/cosubstrate_bindingcomplex_cofactor/cosubstrate/vitamine_binding#16.21	1	1	1	1	1	1	1	1	1	1	1	0	1	1	1	1	1	0	1	1	1	1	1	1	1	1	1	1	1	0	0	0	1	1	1	1	1	1	1	1	1	1	1
regulator_of_transcription_factor#18.02.09	4	4	4	4	4	4	4	4	4	4	4	3	4	4	3	4	5	4	4	4	3	5	5	4	4	4	4	4	4	4	4	4	4	4	7	7	9	6	7	8	11	4	5
general_transcription_activities#11.02.03.01	47	47	48	47	44	46	50	43	46	41	47	49	48	41	48	46	46	48	52	51	46	47	52	43	50	47	47	50	50	52	49	50	49	50	64	56	60	56	59	57	68	53	53
regulation_of_respiration#02.13.05	0	0	0	0	0	0	0	0	0	0	0	0	0	0	0	0	0	0	0	0	1	0	0	0	0	0	0	0	0	0	0	0	0	0	0	0	0	0	0	0	0	0	0
cytoskeleton#70.04	6	5	6	5	5	4	6	6	3	6	6	6	6	6	5	6	6	6	9	6	4	7	5	6	6	9	5	4	7	9	7	7	7	7	5	5	4	5	3	4	6	11	11
glycolysis_methylglyoxal_bypass#02.01.01	2	2	2	1	1	1	2	2	2	3	2	5	4	3	3	6	2	1	3	2	1	2	4	2	8	2	3	3	9	10	10	7	7	12	7	13	6	12	4	8	9	5	5
metabolism_of_lysine#01.01.06.06	0	0	0	0	0	0	0	0	0	0	0	0	0	0	0	0	0	0	1	0	0	0	0	0	0	0	0	0	0	0	0	0	0	0	0	0	0	0	0	0	0	0	0
meiotic_recombination#10.01.05.03.01	6	7	6	8	8	6	7	7	7	6	8	9	9	8	10	7	8	8	9	9	10	9	8	7	7	10	9	10	10	9	8	8	7	8	11	10	10	11	11	9	9	8	6
RNA_modification#11.06	2	2	2	2	2	2	1	2	2	1	2	2	2	2	2	2	2	2	1	2	1	2	2	2	2	0	1	1	1	1	1	2	2	1	2	2	2	2	2	2	2	0	1
chromosome_condensation#10.03.04.03	17	16	16	18	17	17	16	16	16	17	16	16	15	15	15	16	15	17	16	17	17	16	16	17	16	16	15	15	17	14	16	16	17	15	19	18	19	19	18	17	15	13	15
peroxisome#70.19	6	6	7	5	6	6	7	6	7	3	6	8	7	6	8	9	5	6	12	7	8	9	7	8	7	6	7	7	4	6	9	4	6	6	6	8	7	8	6	9	6	15	18
peptide_binding#16.02	6	6	6	6	6	6	6	5	6	5	5	6	5	6	6	5	6	6	6	5	5	6	6	6	6	5	5	4	6	6	5	6	5	5	6	6	6	5	7	5	6	4	5
mitochondrial_transport#20.09.04	70	66	65	67	65	68	68	64	62	68	69	78	65	75	65	74	67	72	77	78	69	79	80	67	75	78	72	75	73	76	77	67	77	82	88	87	88	91	80	87	91	73	72
ribosome_biogenesis#12.01	57	59	57	63	55	59	59	59	58	60	62	62	60	59	63	66	63	64	64	65	62	65	68	55	70	64	60	62	64	60	63	67	62	63	66	62	66	66	63	64	62	68	67
transmembrane_signal_transduction#30.05	22	21	24	21	23	23	24	23	24	24	23	29	26	25	23	26	27	27	36	29	20	32	33	24	35	29	20	28	39	37	33	29	39	66	32	36	39	52	32	30	43	26	27
cell_cycle_arrest#10.03.01.02	3	3	4	2	3	3	3	3	3	3	4	3	4	3	3	4	4	4	4	4	4	3	4	2	4	4	4	3	4	4	4	3	4	4	4	4	4	4	3	4	4	4	2
anti-apoptosis#40.10.02.01	0	0	0	0	0	0	0	0	0	0	1	0	0	0	1	0	0	1	0	1	0	0	0	0	0	1	0	0	0	0	0	0	1	1	0	0	0	0	0	0	0	0	0
assimilatory_reduction_of_sulfur#01.02.03.03	0	1	1	1	1	1	1	1	1	1	1	0	1	1	1	1	1	1	1	1	1	1	1	1	1	1	1	0	1	1	1	1	1	1	1	1	1	1	1	1	1	1	1
alcohol_fermentation#02.16.01	16	13	16	15	15	17	18	18	16	14	17	29	16	18	18	18	23	15	23	23	32	34	34	15	49	28	25	32	45	55	39	30	33	55	64	79	59	108	57	78	110	38	39
biosynthesis_of_tryptophan#01.01.09.06.01	10	10	10	10	10	9	10	9	9	7	8	12	8	11	12	12	10	11	12	11	10	12	12	8	12	11	11	9	12	12	11	10	12	13	18	18	18	20	18	20	18	10	10
ribosomal_proteins#12.01.01	132	128	129	136	132	131	129	128	130	120	127	136	119	131	131	148	126	130	144	143	124	141	143	121	134	141	135	132	131	133	139	133	147	140	142	142	152	149	144	150	144	140	143
photosynthesis#02.30	0	0	0	0	0	0	0	0	0	0	1	0	0	0	0	0	0	0	0	0	0	1	1	0	1	0	0	0	0	1	1	0	0	0	1	2	1	1	1	2	1	0	0
catabolism_of_nitrogenous_compounds#01.02.02.09	5	4	6	6	4	6	5	4	5	5	6	9	6	6	4	4	8	5	8	8	8	9	12	3	10	9	7	7	15	11	13	8	9	13	23	25	16	21	13	22	20	6	8
sulfate_assimilation#01.02.03.01	6	6	6	8	6	6	7	6	7	7	9	8	8	8	9	9	10	8	9	8	9	8	9	5	9	10	10	7	9	10	10	10	10	9	11	10	10	10	10	10	10	10	9
transcription_initiation#11.02.03.01.01	18	18	16	19	17	18	18	16	17	17	17	18	18	16	16	18	18	17	18	17	15	16	17	10	16	18	16	14	17	18	18	18	18	18	18	17	18	17	18	18	17	14	15
degradation_of_threonine#01.01.06.04.02	7	8	6	6	7	8	7	7	7	9	8	8	9	6	7	8	8	11	14	6	9	12	14	3	15	12	10	11	11	11	10	7	10	12	14	13	15	19	10	15	18	10	9
unfolded_protein_response_(e.g._ER_quality_control)#32.01.07	42	41	42	40	41	43	39	40	39	37	42	42	43	39	37	41	42	40	45	43	41	41	37	39	38	42	40	39	42	46	41	41	41	43	50	49	51	50	51	48	48	36	31
protein_degradationprotein/peptide_degradation#14.13	83	82	86	86	78	85	83	82	87	76	84	115	76	84	81	106	106	82	106	91	98	121	141	82	128	134	121	105	111	112	105	97	98	119	117	111	111	148	101	121	118	105	110
protein_binding#16.01	210	211	213	216	214	209	205	202	211	204	211	224	207	206	210	218	211	224	234	226	222	225	219	189	219	229	217	225	221	225	226	224	237	237	255	249	261	261	249	255	243	208	205
vesicle_recycling#20.09.07.29	3	3	3	3	3	3	3	3	3	3	3	3	3	3	3	3	3	3	3	3	3	3	3	1	3	3	3	2	3	3	3	3	3	3	3	3	3	3	3	3	3	3	3
triterpenes_metabolism#01.06.06.09	1	1	1	1	1	1	1	1	1	1	1	2	1	1	1	1	1	0	1	1	1	1	1	0	1	1	1	2	1	1	1	0	1	1	1	1	1	1	1	1	1	1	1
metabolism_of_the_D-alanine_amino_acid_group#01.01.11.06	0	0	0	0	0	0	0	0	0	0	0	2	0	0	0	0	0	0	0	0	0	1	0	0	0	0	1	1	1	1	2	0	1	1	2	2	2	2	2	2	3	1	1
C-2_compound_and_organic_acid_catabolism#01.05.06.07	20	18	18	18	19	20	20	21	19	17	20	28	19	19	19	21	22	19	27	24	34	31	34	14	44	29	27	31	33	39	29	26	29	45	59	65	57	88	57	67	88	32	30
pentose-phosphate_pathway_non_oxidative_branch#02.07.03	4	4	4	4	4	4	4	4	4	2	4	5	4	3	4	4	4	3	3	3	3	5	4	2	5	4	5	4	4	3	5	5	5	4	3	6	4	5	4	3	4	3	4
translational_control#12.07	48	49	47	51	46	47	46	46	50	48	42	52	46	50	46	50	48	51	55	54	47	50	52	45	54	47	49	46	45	52	51	52	52	48	55	54	56	59	52	55	48	53	45
detoxification#32.07	36	40	37	41	35	35	39	36	36	31	32	70	38	39	34	37	48	35	63	64	64	67	76	46	87	87	73	58	81	97	72	59	67	99	142	147	108	163	97	124	177	64	71
protein_processing_(proteolytic)#14.07.11	54	48	49	53	50	51	53	51	50	50	54	58	48	50	55	53	50	48	55	55	55	58	66	45	58	60	59	60	55	60	55	52	55	56	65	64	62	80	61	64	64	50	46
anion_transport#20.01.01.07	6	5	5	7	6	5	5	6	6	6	5	7	4	6	4	5	5	4	5	5	5	6	6	4	7	7	8	4	6	8	7	9	8	8	14	13	10	13	7	15	20	8	10
GTPase_activator_(GAP)#18.02.01.01.01	18	14	16	14	14	16	16	17	17	16	17	18	17	17	17	18	17	20	17	17	17	17	16	14	17	17	17	16	17	17	16	17	17	18	17	17	19	18	17	21	18	15	16
catabolism_of_vitamins,_cofactors,_and_prosthetic_groups#01.07.03	4	3	4	4	4	3	4	4	4	2	4	9	4	5	2	5	5	4	5	7	5	10	10	5	12	6	7	4	11	12	9	10	10	12	7	12	10	14	10	14	15	8	10
extracellular_aminosaccharide_degradation#01.25.11	3	3	3	3	3	3	4	3	3	2	4	5	4	4	4	3	3	3	5	6	5	5	5	6	7	5	5	3	4	5	4	4	4	4	3	3	3	5	3	3	2	2	2
G2_phase_of_mitotic_cell_cycle#10.03.01.01.07	2	2	2	2	2	2	2	2	2	2	2	2	2	2	2	2	2	2	2	2	2	2	2	2	2	2	2	1	2	2	2	2	2	2	2	2	2	2	3	2	2	2	2
fungal_and_other_eukaryotic_cell_type_differentiation#43.01.03	136	130	130	135	138	135	137	135	136	130	129	154	137	125	135	141	149	148	158	147	139	152	147	113	180	142	134	147	144	145	141	137	149	163	182	176	190	206	182	170	218	138	137
proteasomal_degradation_(ubiquitin/proteasomal_pathway)#14.13.01.01	65	65	65	68	66	65	66	62	64	66	69	70	66	67	70	74	71	72	73	74	72	71	71	61	69	72	73	69	72	72	71	70	72	78	81	79	79	80	74	80	80	67	68
cellular_import#20.09.18	59	62	61	57	62	63	61	60	61	50	53	87	55	64	58	63	77	64	83	67	68	93	89	49	114	91	88	84	93	93	97	82	88	102	178	189	147	220	134	189	212	108	112
cell_cycle_checkpoints_(checkpoints_of_morphogenesis,_DNA-damage,-replication,_mitotic_phase_and_spindle)#10.03.01.03	37	36	38	37	37	38	37	40	38	34	32	37	35	34	38	38	35	36	39	36	33	37	37	32	40	35	37	37	36	35	35	34	35	38	40	40	40	44	43	43	40	33	32
calcium_binding#16.17.01	12	12	11	13	12	12	11	12	10	12	13	15	13	14	15	15	11	12	13	14	9	14	13	12	16	11	10	12	14	15	14	13	16	17	15	16	14	18	14	16	15	14	16
thiamin_pyrophosphate_bindingthiamine_pyrophosphate_binding#16.21.11	4	3	3	4	4	4	4	3	5	3	4	5	4	4	4	4	4	4	5	4	3	5	6	4	6	4	5	4	6	7	7	3	5	6	5	6	6	7	6	6	8	4	4
photoperception_and_response#34.11.01	3	3	3	3	4	3	3	3	3	2	3	2	3	3	3	3	4	3	4	3	3	3	3	3	2	3	3	2	3	3	3	3	3	3	3	3	3	3	3	3	4	3	2
purine_nucleotide/nucleoside/nucleobase_anabolism#01.03.01.03	24	23	23	26	24	23	23	23	21	20	21	24	21	21	21	24	28	23	17	18	18	29	25	16	21	21	19	17	23	21	20	19	19	21	28	29	27	31	26	27	27	17	21
nitrogen_and_sulfur_metabolismnitrogen,_sulfur_and_selenium_metabolism#01.02	78	75	76	73	78	75	77	75	76	65	80	112	81	80	71	73	85	72	111	96	87	121	129	72	135	128	114	99	120	131	130	102	111	145	168	163	156	196	151	164	211	109	98
cation_transport_(Na,_K,_Ca_,_NH4,_etc.)(H+,_Na+,_K+,_Ca2+_,_NH4+,_etc.)#20.01.01.01	71	67	65	68	67	64	67	64	66	58	76	84	69	71	70	65	79	63	87	83	67	87	88	54	86	77	73	73	68	76	75	72	80	88	120	105	104	144	94	109	124	82	80
modification_by_ubiquitination,_deubiquitination#14.07.05	44	42	44	47	41	41	44	40	43	43	46	50	45	44	44	53	50	49	56	55	49	50	49	47	48	53	54	51	53	55	52	49	54	57	57	56	55	59	53	57	60	50	55
peptide_transport#20.01.09	12	12	11	11	12	13	14	14	12	9	15	25	16	18	13	11	13	14	16	12	15	20	18	8	25	22	28	21	19	17	18	15	15	18	20	21	17	20	17	20	24	11	10
fungal/microorganismic_development#41.01	12	9	9	11	9	10	10	9	8	7	10	20	9	10	9	11	11	9	10	13	9	13	13	9	17	12	10	10	14	20	12	13	15	11	21	21	23	28	20	21	37	15	14
cytoskeletoncytoskeleton/structural_proteins#42.04	56	57	56	57	56	57	55	56	56	49	53	60	52	54	56	58	55	51	63	57	58	61	63	48	62	63	60	58	61	52	57	55	62	62	65	65	65	73	63	66	70	54	51
INTERACTION_WITH_THE_ENVIRONMENT_(Systemic)SYSTEMIC_INTERACTION_WITH_THE_ENVIRONMENT#36	12	12	12	11	12	12	12	11	12	11	9	10	9	9	12	10	12	11	15	15	15	13	12	15	10	12	12	13	10	12	12	10	12	12	16	15	17	16	16	16	15	12	11
regulation_of_DNA_processing#10.01.11	4	4	4	4	4	3	4	4	4	4	5	3	4	4	5	4	4	4	5	4	5	3	4	3	4	4	4	4	4	4	4	4	4	4	4	4	4	4	5	4	4	3	3
metabolism_of_the_aspartate_family#01.01.06	2	2	2	2	2	3	3	2	3	2	2	4	2	2	2	2	2	2	5	3	3	3	3	2	4	4	3	3	3	3	2	2	2	3	4	5	4	5	5	4	5	5	3
RNA_transport#20.01.21	31	32	32	35	32	31	30	33	31	33	34	33	35	35	32	34	34	36	40	34	38	35	35	29	35	34	33	34	35	34	35	36	34	34	39	35	36	40	32	35	34	32	32
lysosomal_and_vacuolar_protein_degradation#14.13.04	10	11	12	14	12	13	11	11	12	11	11	19	8	11	9	7	15	8	13	12	12	16	15	10	19	16	11	11	11	7	10	8	9	10	13	13	14	17	14	14	12	6	10
splicing#11.04.03.01	96	95	95	97	91	90	102	92	98	98	94	110	96	95	99	102	98	100	105	105	93	104	101	89	102	108	97	92	96	97	104	97	109	111	121	110	114	110	109	117	104	103	100
non-vesicular_cellular_export#20.09.16.07	0	0	0	0	0	0	0	0	0	0	0	0	0	0	0	0	0	0	1	1	1	1	1	0	0	1	1	1	1	0	1	0	0	0	0	1	0	1	0	1	1	0	0
utilization_of_vitamins,_cofactors,_and_prosthetic_groups#01.07.04	8	7	8	8	7	7	9	7	7	6	7	7	7	7	6	6	5	8	8	7	7	8	10	4	11	10	11	6	7	6	7	7	8	7	7	5	8	12	9	6	10	5	4
glyoxylate_cycle#02.04	9	8	10	8	10	9	8	8	9	9	8	8	8	8	10	9	8	10	10	8	11	9	10	6	11	9	8	9	9	10	8	9	9	9	14	14	12	14	13	13	16	10	8
cellular_DNA_uptake#10.01.01	3	2	3	2	2	2	2	3	2	3	2	3	3	2	2	3	2	1	3	3	2	3	3	3	3	3	3	3	2	3	3	3	3	3	3	2	3	3	2	3	3	3	3
biosynthesismetabolism_of_peptide_derived_compounds#01.20.37	3	4	4	3	4	3	3	4	4	3	3	3	2	2	2	3	3	2	2	4	2	4	5	1	3	3	4	2	2	2	2	2	2	3	2	2	2	2	2	3	2	4	4
trimeric_G-protein_mediated_signal_transduction#30.01.05.05.03	3	3	3	3	3	3	3	2	2	2	3	2	3	3	3	3	3	3	2	2	3	3	3	3	3	3	2	2	3	3	3	3	3	3	3	3	3	3	2	3	2	3	2
cell-matrix_adhesion#34.07.02	1	1	1	1	1	1	1	1	2	1	1	1	1	1	0	1	1	1	1	1	1	1	1	1	1	1	1	1	1	1	1	1	1	1	1	1	1	1	1	1	1	1	2
CLASSIFICATION_NOT_YET_CLEAR-CUT#98	106	109	107	110	102	108	107	102	106	96	110	146	109	108	111	117	134	116	147	137	131	153	156	96	176	142	130	135	163	164	155	129	142	168	170	171	163	196	151	170	183	148	151
G-protein_coupled_receptor_signalling_pathway#30.05.02.24	4	5	4	4	4	4	4	4	3	3	5	5	5	2	3	2	4	4	4	3	4	6	4	3	7	3	4	4	5	5	5	5	5	5	7	6	6	9	6	6	6	3	4
ABC_transporters#20.03.25	46	53	51	50	45	49	51	46	48	36	50	106	46	48	42	43	65	50	70	68	60	67	76	42	86	93	89	78	68	82	70	57	56	82	94	92	80	121	74	93	105	65	58
CELL_TYPE_DIFFERENTIATION#43	0	0	0	0	0	0	0	0	0	0	0	0	0	0	0	0	0	0	0	0	0	0	0	0	0	0	0	0	0	0	0	0	1	0	0	0	0	0	0	0	0	0	0
sugar_binding#16.13.01	2	2	2	2	2	2	2	2	2	2	3	2	2	2	3	3	2	2	2	2	2	2	2	2	2	2	1	2	2	2	2	2	2	2	2	2	2	2	1	2	2	2	2
RNA_binding#16.03.03	104	100	104	101	101	105	100	98	98	98	106	115	107	100	96	108	97	102	115	111	100	112	113	97	110	116	102	100	102	114	111	107	113	115	134	128	137	136	130	135	128	97	103
biosynthesismetabolism_of_acetic_acid_derivatives#01.20.05	7	6	7	5	5	5	9	7	5	6	7	13	6	6	6	7	8	5	10	10	18	13	17	6	24	14	12	16	15	21	18	11	13	22	29	37	30	47	29	34	46	12	12
degradation_of_cysteine#01.01.09.03.02	4	6	7	6	5	5	5	5	5	5	6	5	4	5	4	5	4	5	5	5	4	4	5	5	4	5	5	5	5	5	5	5	5	5	8	7	6	6	7	7	7	3	3
regulation_of_sulphur_metabolism#01.02.07.03	2	2	2	2	2	2	2	2	2	2	2	2	2	2	2	2	2	2	2	2	2	2	2	1	2	2	2	2	2	2	2	2	2	2	2	2	2	2	2	2	2	2	2
DNA_conformation_modification_(e.g._chromatin)#10.01.09.05	83	80	84	89	82	80	89	78	82	89	85	90	83	87	87	84	91	89	92	91	87	91	87	69	92	84	84	86	81	86	83	83	85	84	97	93	95	103	94	94	97	80	80
transmembrane_receptor_protein_serine/threonine_kinase_signalling_pathways#30.05.01.18	2	3	2	2	3	2	3	2	2	2	1	2	1	2	2	2	2	2	2	3	1	2	2	3	3	1	1	2	2	2	2	2	2	2	2	2	3	2	3	2	2	2	2
energy_generation_(e.g._ATP_synthase)#02.45.15	12	11	12	12	12	12	12	12	13	12	13	12	13	11	13	13	14	14	15	14	13	13	15	14	11	16	10	12	13	11	13	9	14	15	15	13	15	15	14	15	14	10	11
mixed_acid_and_butanediol_fermentation#02.16.09	0	0	0	0	0	0	0	0	0	0	0	0	0	0	0	0	0	0	0	0	0	0	0	0	0	0	0	0	0	0	0	0	0	0	0	0	0	0	0	0	2	0	0
vacuole_or_lysosome#42.25	32	28	29	30	29	30	29	27	25	28	32	35	25	29	28	29	30	25	37	34	29	29	31	26	30	32	32	28	29	30	28	32	27	28	34	35	37	36	37	35	32	25	28
GTP_binding#16.19.05	65	58	62	64	62	61	63	64	66	61	63	74	63	64	62	60	65	63	72	71	57	73	73	60	75	74	65	63	64	71	66	65	76	73	82	82	85	87	80	82	96	62	65
extracellular_differentiation_regulatorsactivity_of_intercellular_mediators#40.02.03	2	1	2	2	1	2	2	2	2	1	1	1	1	1	1	1	1	1	2	1	1	1	1	1	1	1	1	1	3	3	2	1	1	2	4	5	4	4	4	4	6	3	4
extracellular_protein_degradation#01.25.03	5	5	5	5	5	5	7	5	5	2	7	8	6	4	5	7	6	6	6	4	5	9	11	4	11	10	9	8	11	9	8	9	9	9	11	7	8	9	8	8	8	12	12
posttranslational_modification_of_amino_acids_(e.g._hydroxylation,_methylation)#14.07.09	17	18	17	18	18	16	16	18	17	17	17	20	17	19	19	20	19	19	18	20	20	19	21	16	19	19	21	15	17	19	18	18	21	21	19	18	21	21	19	20	20	17	18
vesicle_formation#20.09.07.25	7	7	7	7	7	7	7	7	7	5	7	8	7	7	7	7	7	6	7	7	7	7	7	6	7	7	7	6	7	7	7	7	7	7	9	7	7	7	7	7	7	7	5
peroxisomal_transport#20.09.03	10	10	9	11	10	10	10	9	11	11	10	10	10	9	11	9	11	10	10	11	11	10	10	9	9	11	10	10	11	11	11	9	11	11	11	11	11	9	11	10	11	9	8
peroxidase_reaction#32.07.07.05	1	1	1	1	1	1	1	1	1	1	1	1	1	0	0	1	2	1	1	1	1	1	1	1	1	2	2	1	0	0	0	0	0	0	1	1	1	1	2	1	1	1	1
ENERGY#02	4	4	4	4	4	4	4	4	3	4	3	3	2	4	4	4	4	5	5	5	4	5	5	4	6	4	4	5	4	5	6	5	5	5	4	4	5	5	5	5	5	3	4
DNA_repair#10.01.05.01	104	106	106	108	106	104	106	105	110	101	97	115	103	98	110	107	104	109	132	117	112	114	111	96	116	119	112	105	109	114	112	113	108	114	126	119	117	132	117	127	117	109	104
cellular_export_and_secretion#20.09.16	85	80	85	78	87	83	85	82	82	77	81	115	83	86	83	84	105	77	115	106	106	108	116	78	135	120	119	106	125	124	118	103	113	131	177	187	149	193	148	174	194	95	103
aminosaccharide_catabolism#01.05.09.07	12	13	13	13	13	12	10	13	14	8	15	18	13	13	12	11	9	10	19	16	12	15	17	15	21	14	14	16	18	20	16	16	18	21	19	18	17	29	15	20	19	16	18
pheromone_response,_mating-type_determination,_sex-specific_proteins#34.11.03.07	95	90	95	96	90	90	89	86	87	93	100	139	100	97	103	98	104	95	114	119	98	124	119	94	170	125	108	109	140	146	132	119	130	161	181	180	168	212	143	176	286	108	101
degradation_of_lysine#01.01.06.06.02	7	8	8	7	8	8	8	7	7	7	8	9	7	9	9	7	8	8	8	8	8	8	8	7	8	7	8	8	7	7	7	8	8	8	11	9	9	12	10	10	10	8	7
G1_phase_of_mitotic_cell_cycle#10.03.01.01.01	10	10	10	11	10	10	10	9	9	10	10	9	11	10	10	10	11	10	10	10	9	10	11	6	9	10	9	7	10	10	10	11	10	10	9	8	10	11	10	10	10	8	9
degradation_/_modification_of_foreign_(exogenous)_polysaccharides#32.10.07	9	9	7	7	8	8	10	8	8	7	10	14	13	11	11	11	5	12	7	8	8	8	9	6	11	12	8	6	19	19	18	15	15	18	17	20	16	24	16	20	17	17	20
cAMP_mediated_signal_transductioncAMP/cGMP_mediated_signal_transduction#30.01.09.07	7	8	7	9	8	7	9	6	10	7	9	6	9	7	7	7	9	7	7	8	7	10	9	9	11	9	6	9	8	7	7	7	8	8	8	7	9	9	8	8	7	7	8
degradation_of_homocysteine#01.01.06.05.01.02	1	1	1	1	1	1	1	1	1	1	1	1	1	1	1	1	1	1	1	1	1	1	1	2	0	1	1	1	1	1	1	1	1	1	1	1	1	1	1	1	2	1	0
osmosensing_and_response#34.11.03.13	27	25	28	24	27	26	25	26	22	27	25	31	25	29	30	27	26	27	32	28	26	31	32	18	37	25	24	32	29	29	29	26	25	31	34	32	33	35	30	32	39	33	32
biosynthesismetabolism_of_derivatives_of_intermediates_of_the_TCA_and_glyoxylate_pathway#01.20.09	0	0	0	0	0	0	0	0	0	0	0	0	0	0	0	0	0	0	0	0	0	0	0	0	0	0	0	0	0	0	0	0	0	0	0	0	0	0	0	0	1	0	0
TRANSPOSABLE_ELEMENTS,_VIRAL_AND_PLASMID_PROTEINS#38	1	1	1	1	5	1	1	4	1	1	1	6	1	1	3	21	2	2	82	17	2	4	7	1	6	3	2	3	1	3	1	2	0	0	2	1	1	1	1	1	2	1	2
biosynthesismetabolism_of_beta-lactams#01.20.37.05	3	3	3	4	3	4	3	3	5	1	1	6	3	3	3	2	1	3	14	4	4	4	4	4	8	4	4	5	10	7	9	6	7	8	7	6	9	7	7	6	5	3	4
oxygen_and_radical_detoxification#32.07.07	12	11	12	14	13	14	13	11	11	8	14	18	13	11	12	12	14	12	20	18	13	13	18	11	16	15	13	16	16	18	17	16	17	20	20	20	21	24	20	22	18	10	12
mRNA_processing_(splicing,_5'-,_3'-end_processing)#11.04.03	19	20	20	21	20	18	18	19	20	20	19	18	20	20	20	22	24	22	24	22	21	22	22	16	19	21	22	20	20	21	19	24	21	23	25	23	23	24	21	22	17	19	22
glycogen_anabolism#01.05.03.01.04	1	1	1	1	1	1	1	1	1	1	1	1	1	1	1	1	1	1	1	1	1	1	1	1	1	1	1	1	1	1	1	1	1	1	1	1	1	1	1	1	1	0	0
DNA_degradation#01.03.16.03	6	5	6	7	6	6	6	6	7	6	7	8	8	7	7	6	7	8	7	6	6	7	7	4	7	8	9	6	9	10	8	8	7	11	12	12	10	12	10	9	11	6	6
chitin_anabolism#01.05.03.03.04	3	3	3	3	3	3	3	3	3	4	3	5	3	3	3	4	4	3	4	4	4	7	9	3	4	6	6	6	8	9	9	6	7	9	4	4	4	4	3	4	3	1	3
sporulation_and_other_development_of_resting_stage#43.01.02.05	1	1	1	1	1	0	1	1	1	0	0	1	1	1	1	1	2	0	1	1	1	1	1	0	1	1	2	1	2	2	1	1	1	1	3	3	1	3	3	1	1	2	1
cell_wall#42.01	140	138	135	142	132	135	138	134	138	120	128	148	129	131	134	136	135	129	148	136	140	159	156	110	179	145	143	139	160	158	160	138	144	171	201	195	183	214	176	195	190	148	141
FUNCAT	1	1	1	1	1	1	1	1	1	1	1	1	1	1	1	1	1	1	1	1	1	1	1	1	1	1	1	1	1	1	1	1	1	1	1	1	1	1	1	1	1	1	1
anaerobic_aromate_catabolism#01.05.11.07.02	2	2	2	1	2	2	3	2	1	1	2	2	2	2	3	2	2	2	5	3	6	5	4	3	4	5	5	3	2	4	3	3	3	3	6	7	7	6	6	6	8	2	1
RNA_degradation#01.03.16.01	37	38	39	36	35	37	37	35	37	37	37	39	38	31	35	36	38	37	37	37	34	36	35	24	37	38	32	34	37	39	38	37	38	39	40	38	39	39	40	38	35	27	25
proteins_necessary_for_the_integration_or_inhibition_of_transposon_movementproteins_necessary_for_transposon_movement#38.07	2	2	1	1	1	1	1	1	2	3	3	4	4	3	3	3	4	3	15	3	3	3	2	3	5	2	4	3	3	2	4	4	4	4	4	4	4	4	4	3	5	2	2
cell_motility#34.05	12	11	11	12	12	12	11	13	12	12	14	12	13	12	13	14	12	12	13	13	11	13	15	11	12	13	12	13	10	13	14	10	13	13	14	13	13	14	12	13	17	11	10
oxidation_of_fatty_acids#02.25	21	21	23	20	24	20	25	21	21	17	18	28	21	25	22	24	23	19	23	26	25	29	30	19	25	29	29	28	31	32	35	23	26	31	33	37	31	43	28	39	40	26	26
motor_proteinmotor_protein_binding#16.06	8	9	8	9	9	9	8	8	9	7	8	8	9	7	8	8	8	8	8	8	8	7	8	4	7	7	8	9	5	6	9	7	7	7	9	9	9	9	9	9	9	6	6
diaminopimelic_acid_pathway#01.01.06.06.01.01	2	2	2	3	3	1	4	2	2	3	5	6	4	5	3	3	4	3	4	4	3	6	8	0	13	7	9	7	10	11	11	6	9	9	13	13	13	17	14	13	17	11	10
metabolism_of_primary_metabolic_sugars_derivatives#01.20.01	2	3	3	2	3	3	2	3	3	2	3	3	3	3	2	3	2	2	3	3	3	3	3	3	3	4	3	3	3	3	3	3	3	3	3	3	3	3	3	3	3	1	1
actin_cytoskeleton#42.04.03	49	50	50	49	49	50	47	51	55	47	50	51	52	47	51	55	50	54	55	55	54	58	55	44	57	53	51	47	46	50	54	46	58	58	61	60	59	61	59	60	57	51	51
pH_stress_response#32.01.04	3	3	3	3	4	2	4	3	3	4	5	8	8	7	5	7	5	2	6	4	4	6	7	4	11	7	7	7	10	13	14	11	10	14	12	16	10	22	7	11	14	9	10
chemotaxis#34.11.03.03	1	1	0	1	1	1	1	1	1	1	1	1	0	1	1	1	1	1	1	1	1	1	1	1	1	1	1	0	1	1	2	0	1	1	1	1	1	1	1	1	1	1	1
regulation_of_splicing#11.04.03.01.10	3	2	2	2	4	4	3	2	1	2	3	4	3	2	3	4	3	2	3	4	3	4	4	4	4	3	3	3	4	4	4	4	3	4	4	5	5	15	5	6	5	2	2
Golgi#70.08	2	4	3	5	4	5	3	5	4	3	4	3	5	5	5	6	3	4	6	4	4	6	6	6	5	4	5	2	4	5	4	3	4	6	4	4	3	7	3	5	6	13	12
transcriptional_control#11.02.03.04	243	234	237	249	243	241	244	233	234	228	235	253	232	223	245	234	250	227	277	266	252	260	264	217	277	263	237	264	272	275	274	243	262	298	337	324	325	371	320	307	365	256	268
sesquiterpenes_metabolism#01.06.06.05	2	0	2	1	0	1	2	2	0	1	0	0	1	0	0	1	2	0	4	4	1	4	6	2	2	2	1	1	2	3	3	1	2	4	5	5	5	5	4	3	4	4	4
cell_cycle_dependent_cytoskeleton_reorganization#10.03.05	1	1	1	1	1	1	1	1	1	1	1	1	1	1	1	1	1	1	1	1	1	1	1	1	1	1	1	1	1	1	1	1	1	1	1	1	1	1	1	1	1	1	1
butyrate_and_butanol-acetoine_fermentation#02.16.05	0	0	0	0	0	0	0	0	0	0	0	0	0	0	0	0	0	0	0	0	0	0	0	0	1	0	0	0	2	2	2	0	1	1	1	1	1	1	1	1	1	0	0
homeostasis_of_cations#34.01.01	22	21	19	22	20	20	20	19	21	21	21	25	20	18	20	21	19	20	25	23	22	25	27	17	28	20	20	21	19	20	24	20	22	24	32	30	28	35	27	33	36	27	22
G-protein_mediated_signal_transduction#30.01.05.05	20	17	18	20	17	17	19	18	20	20	19	27	20	20	19	20	20	20	31	25	16	25	27	24	30	26	21	26	30	27	25	21	36	63	27	29	33	48	28	25	34	17	19
aliphatic_hydrocarbon_catabolism#01.05.10.07	5	4	5	4	5	3	3	4	4	1	4	4	2	4	4	4	3	5	5	4	4	5	6	2	5	8	3	5	6	6	5	4	4	5	4	5	5	6	5	4	6	4	4
biosynthesismetabolism_of_ubiquinone#01.20.15.03	7	6	7	7	8	8	9	8	9	9	7	9	8	9	7	9	9	9	10	11	12	10	13	7	11	11	12	8	11	16	11	12	12	14	14	14	13	12	14	14	15	12	12
antibiotic_resistance#32.05.01.01	2	2	2	2	2	2	2	2	2	2	2	2	3	3	3	2	1	2	3	3	3	4	3	2	3	2	6	3	3	3	3	3	3	4	3	4	3	6	3	3	4	3	3
extracellular_ester_compound_degradation#01.25.07	0	0	0	0	0	0	0	0	0	1	1	1	1	1	1	1	2	1	1	1	0	2	2	0	1	1	1	0	2	1	2	1	1	1	5	4	4	7	4	4	2	4	4
FE/S_bindingFe/S_binding#16.21.08	1	1	1	1	1	1	1	1	1	0	0	0	1	1	1	1	1	2	1	1	1	1	1	1	0	1	1	1	1	1	1	1	1	1	2	2	2	2	2	2	1	1	1
modification_by_ubiquitin-related_proteins#14.07.07	9	9	10	10	9	9	9	9	9	9	9	9	9	8	8	9	10	9	9	8	9	9	9	8	10	9	8	9	9	10	10	8	9	9	10	9	9	10	8	7	9	8	9
metabolism_of_urea_cycle,_creatine_and_polyamines#01.01.05	3	1	3	1	3	2	2	2	1	1	1	2	1	2	2	2	1	1	2	1	1	1	3	2	1	1	1	1	1	2	1	1	1	1	1	1	1	1	1	1	1	3	2
defense_related_proteins#32.05.03	31	30	28	29	27	28	28	29	30	28	31	50	30	30	29	39	32	33	63	49	44	50	54	29	72	44	38	45	48	49	49	37	43	61	72	76	62	96	64	73	87	42	41
non-ribosomal_peptide_synthesis#01.20.36	8	10	10	7	9	10	7	7	8	4	5	19	4	6	6	7	7	6	13	13	12	11	10	5	7	8	8	6	10	13	11	4	6	14	13	13	10	16	11	13	12	7	5
biosynthesismetabolism_of_sugar_carboxylic_acids#01.20.01.03	2	2	1	2	1	2	2	1	2	2	2	1	2	1	2	2	1	1	3	2	2	3	5	1	3	3	3	4	3	3	2	2	3	3	3	3	5	5	2	4	2	2	2
transcriptional_activatortranscription_activation#11.02.03.04.01	31	32	32	36	31	32	36	32	32	33	31	51	31	33	34	33	30	31	53	38	38	45	48	23	50	55	41	38	41	53	47	39	48	62	70	69	58	78	54	65	76	48	47
actin_cytoskeleton#70.04.03	0	0	0	0	0	0	0	0	0	0	0	0	0	0	0	0	1	0	0	0	0	0	0	0	0	0	0	0	0	0	0	0	0	0	0	0	0	0	0	0	0	1	2
biosynthesis_of_glutamate#01.01.03.02.01	25	20	23	23	21	21	22	21	21	19	20	25	21	17	21	21	24	21	23	23	22	26	29	14	31	32	25	25	25	32	28	26	27	30	44	40	39	41	37	39	55	31	26
Type_II_protein_secretion_system_(general_secretory_pathway,_exocytosis)#20.09.16.02	3	4	3	5	4	4	3	4	4	4	5	4	4	3	5	4	3	4	4	4	3	5	4	3	3	5	2	3	3	2	4	3	5	5	6	5	5	5	4	5	5	3	3
hyphae_formation#43.01.03.06	7	7	8	9	8	7	8	7	8	7	8	7	8	7	6	5	6	6	8	8	7	9	8	4	12	6	7	10	5	5	5	5	5	5	10	9	8	13	9	9	8	8	8
detoxification_involving_cytochrome_P450#32.07.01	9	15	9	13	7	10	10	7	8	6	12	15	10	12	7	5	19	8	41	27	29	21	25	13	31	16	17	7	17	17	15	16	20	32	31	42	39	43	37	37	58	20	23
cell_wall#70.01	4	5	4	2	4	5	5	4	4	3	3	5	5	3	4	3	6	5	5	5	4	4	5	2	6	6	4	4	3	2	3	3	2	4	2	2	4	4	3	2	3	7	7
DNA_synthesis_and_replication#10.01.03	57	52	60	60	58	59	59	55	59	54	60	61	60	63	56	58	58	57	65	63	58	60	61	54	55	57	55	53	56	60	57	57	62	62	70	65	64	78	66	63	62	57	63
chromosome#70.10.03	6	7	7	7	7	8	5	6	8	8	7	7	7	6	8	6	6	6	9	8	7	8	8	8	5	8	3	7	10	6	8	6	7	9	6	6	4	6	4	7	7	11	16
nuclear_pore_forming_protein#20.03.01.05	2	2	2	2	2	2	2	2	3	3	3	3	3	3	3	3	3	3	3	3	3	3	3	3	3	3	2	3	3	3	3	3	3	2	3	3	3	3	3	4	3	3	3
receptor_enzyme_mediated_signalling#30.05.01	3	3	2	2	3	2	3	2	2	3	2	3	2	2	2	2	3	3	3	3	3	3	3	2	3	2	2	2	2	2	2	2	2	2	3	2	3	2	3	3	4	2	3
regulation_of_glycolysis_and_gluconeogenesis#02.01.03	5	4	5	5	4	5	5	5	4	6	5	4	4	4	5	5	5	5	6	6	4	5	6	5	6	5	6	6	8	4	6	6	7	7	9	9	9	8	8	8	6	5	4
pyrimidine_nucleotide/nucleoside/nucleobase_catabolism#01.03.04.01	5	3	4	5	5	5	5	4	4	2	5	4	5	4	4	7	5	6	9	5	6	6	7	4	7	7	5	4	6	6	7	5	6	6	6	6	10	8	8	9	8	6	4
DNA_recombination#10.01.05.03	12	11	11	10	12	11	10	11	12	12	11	13	12	11	13	14	10	14	23	15	11	13	13	11	12	11	10	12	11	11	13	13	11	12	13	13	13	15	13	12	11	11	11
endoplasmic_reticulum#70.07	8	7	9	6	8	7	7	8	8	4	8	12	8	5	9	8	5	10	5	5	7	5	5	5	11	6	8	5	7	8	8	9	7	10	6	5	4	6	4	7	5	20	18
DNA_recombination_and_DNA_repair#10.01.05	23	22	23	23	22	23	23	23	21	22	22	24	24	24	22	25	23	23	26	24	23	24	21	20	24	22	22	24	23	23	24	25	19	23	22	23	24	24	23	23	23	24	24
metabolism_of_urea_(urea_cycle)#01.01.05.03	7	6	8	7	6	6	8	7	8	8	14	13	14	8	7	6	14	8	12	13	9	13	16	5	26	19	14	17	16	16	16	10	12	17	32	29	30	33	30	27	34	19	16
biosynthesismetabolism_of_secondary_monosaccharides#01.20.01.01	6	5	5	5	6	6	5	5	5	5	5	7	5	5	5	6	6	5	4	4	2	4	6	3	7	4	4	3	5	5	4	4	4	5	9	8	7	8	7	7	8	3	4
proton_driven_antiporter#20.03.02.03.01	11	10	12	13	11	12	12	12	13	9	13	26	14	13	11	8	24	8	22	21	19	24	27	5	32	26	25	28	35	35	32	17	21	34	45	41	32	48	31	38	49	14	19
acetate_fermentation#02.16.13	1	1	1	1	1	1	1	1	1	0	1	1	1	1	1	1	2	1	2	2	2	2	3	1	3	1	2	2	1	1	1	1	1	1	3	3	3	3	3	3	3	0	2
phosphotransferase_system#20.03.09	3	3	3	4	3	4	3	4	4	3	4	3	4	3	3	3	4	4	3	3	3	4	4	4	3	4	4	2	4	4	4	4	4	4	4	4	4	4	4	4	4	3	4
C-compound_and_carbohydrate_metabolism#01.05	245	250	249	245	246	242	253	243	238	200	248	416	251	258	241	247	310	233	391	326	336	374	406	213	496	352	335	349	521	538	493	382	408	588	655	697	544	833	512	658	819	439	441
lactate_fermentation#02.16.03	4	4	5	5	4	6	6	4	5	4	5	6	7	6	5	6	7	5	7	5	8	8	9	3	7	6	9	7	7	8	7	6	6	8	10	13	11	28	10	14	20	5	7
degradation_of_alanine#01.01.11.01.02	0	0	0	0	0	0	0	0	0	0	0	2	0	0	0	0	0	0	0	0	0	1	0	0	0	0	1	1	1	1	2	0	1	1	2	2	2	2	2	2	3	1	1
protease_mediated_signal_transduction#30.01.05.03	1	1	1	1	1	1	1	1	1	1	0	1	1	0	1	0	1	0	2	2	3	2	2	2	1	1	1	2	1	2	1	0	0	2	2	2	2	2	2	2	2	1	1
biosynthesis_of_methionine#01.01.06.05.01	9	10	7	9	7	8	8	9	8	9	10	11	6	9	10	10	9	11	9	9	9	9	10	4	11	11	12	7	11	12	9	10	11	10	14	16	14	16	14	16	15	8	8
chloroplast_transport#20.09.02	1	1	1	1	1	1	1	1	1	1	1	1	1	1	1	1	1	1	2	2	3	2	1	1	2	1	0	2	1	1	1	1	1	1	1	1	1	1	1	1	1	1	1
degradation_of_glutamine#01.01.03.01.02	6	7	7	8	7	8	8	7	7	7	7	7	6	6	8	7	9	7	7	7	7	8	7	7	7	8	8	9	7	9	8	8	8	8	9	7	8	10	8	7	8	7	7
C-compound_binding#16.13	15	12	15	13	15	15	15	16	13	16	14	24	14	15	17	16	17	15	17	16	24	20	22	13	32	20	21	21	22	26	22	17	21	32	33	39	36	49	34	40	50	21	18
mitochondrion#42.16	89	88	90	94	86	92	89	92	88	78	89	104	89	90	89	100	94	86	115	108	106	110	113	74	118	104	102	107	116	123	116	105	120	131	142	156	149	173	138	153	178	84	94
lipid,_fatty_acid_and_isoprenoid_metabolism#01.06	200	204	207	211	204	203	212	202	209	174	216	296	213	208	196	217	226	207	286	241	271	286	310	177	346	269	257	251	262	294	265	229	251	322	383	394	356	476	339	401	489	269	283
modification_by_phosphorylation,_dephosphorylation,_autophosphorylation#14.07.03	131	137	151	134	138	144	144	137	143	126	140	132	132	131	133	150	138	138	169	144	144	160	152	126	165	160	151	155	136	137	132	131	142	152	158	148	143	170	138	147	152	133	136
assimilation_of_ammonia,_metabolism_of_the_glutamate_group#01.01.03	7	10	9	8	8	8	8	7	9	6	7	9	6	6	8	7	7	7	8	11	8	9	9	7	10	8	8	7	6	8	7	8	9	10	10	10	10	11	10	9	11	7	8
translation#12.04	62	61	60	66	63	61	62	60	58	62	64	70	65	63	61	64	58	64	66	65	58	66	65	54	63	64	61	63	58	63	62	58	66	64	77	74	84	79	79	78	73	58	55
metabolism_of_arginine#01.01.03.05	2	2	2	2	2	2	2	2	2	2	2	2	2	2	2	2	3	1	3	2	2	1	1	2	2	2	2	2	2	2	2	2	2	2	4	4	5	3	3	5	8	2	2
rRNA_modification#11.06.01	9	9	9	10	8	8	9	9	9	8	8	11	10	9	12	11	9	8	11	11	9	11	11	9	8	11	11	10	11	12	11	11	11	12	11	10	14	12	13	12	12	10	10
amino_acid_bindingamino_acid/amino_acid_derivatives_binding#16.11	0	0	0	0	0	0	0	0	0	0	0	0	0	0	0	0	0	0	0	0	0	0	0	0	0	0	0	0	0	0	0	0	0	0	1	1	1	1	1	1	1	0	0
ER_to_Golgi_transport#20.09.07.03	40	43	42	44	44	44	42	44	46	42	51	47	45	44	46	47	43	42	45	48	44	47	45	42	47	45	48	45	48	45	49	46	52	50	56	51	53	51	50	49	53	42	47
CELLULAR_TRANSPORT,_TRANSPORT_FACILITATIONFACILITIES_AND_TRANSPORT_ROUTES#20	3	3	3	4	3	3	3	3	4	3	3	3	3	3	3	3	2	2	3	3	3	3	3	1	3	3	2	3	2	2	2	2	2	2	2	3	3	3	3	3	3	2	2
sugar_transport#20.01.03.01	13	12	12	12	11	13	14	13	11	12	13	20	13	11	11	11	17	11	13	15	16	15	15	9	20	18	14	15	24	20	23	16	19	25	47	52	33	54	30	51	50	28	26
cell_aging#40.20	14	13	14	15	13	14	14	14	16	13	15	17	15	14	15	15	16	13	19	16	18	18	18	15	16	14	14	17	17	17	16	17	18	23	18	19	17	19	17	18	23	14	18
biosynthesis_of_isoleucine#01.01.11.02.01	10	11	11	11	9	8	9	9	8	10	12	14	12	9	11	13	12	14	11	13	13	15	16	9	18	13	12	15	16	19	16	12	13	16	14	17	16	20	16	16	19	12	14
vacuole_or_lysosome#70.25	6	7	5	5	6	7	6	6	9	5	6	8	8	6	5	5	5	5	5	5	6	13	13	4	9	11	8	7	7	7	8	6	6	8	4	5	6	5	5	4	6	10	10
growth_regulators_/_regulation_of_cell_size#40.01.05	17	14	16	17	17	14	15	15	15	14	15	16	16	14	15	16	16	15	22	16	20	14	16	14	17	18	16	17	15	18	17	17	15	18	19	17	19	21	18	19	19	15	16
metabolism_of_threonine#01.01.06.04	0	0	0	0	0	0	1	0	0	0	1	1	1	1	1	1	0	1	1	1	1	1	1	0	1	1	1	1	1	1	1	0	1	1	1	1	1	1	1	1	1	0	0
assembly_of_protein_complexes#14.10	142	143	146	154	149	145	144	139	147	137	144	153	146	141	146	154	141	145	168	158	148	163	155	130	151	160	151	147	154	156	160	155	169	165	176	178	178	185	175	176	173	144	149
centromere_/_kinetochore#70.10.04	0	0	0	0	0	0	0	0	0	0	0	0	0	0	0	0	0	0	0	0	0	0	0	0	0	0	0	0	0	0	0	0	0	0	0	0	0	0	0	0	0	1	1
degradation_of_valine#01.01.11.03.02	11	10	10	13	11	11	10	11	9	10	10	14	11	12	11	12	12	12	16	14	15	14	15	10	16	13	11	14	14	17	14	13	13	17	17	17	15	19	16	15	27	11	11
deoxyribonucleotide_metabolism#01.03.07	6	7	8	7	8	7	8	6	7	6	6	7	9	7	7	7	8	6	7	7	7	8	8	7	8	8	7	6	7	8	6	8	8	8	9	8	8	8	9	8	8	6	6
biosynthesis_of_asparagine#01.01.06.02.01	3	4	3	3	4	4	3	3	3	3	3	3	4	4	3	3	4	3	6	6	6	3	4	3	3	5	4	5	3	3	5	3	3	5	6	6	7	8	6	4	6	0	1
channel_/_pore_class_transport#20.03.01	3	2	3	3	2	2	2	2	2	1	1	1	1	3	2	1	1	1	4	3	2	4	2	1	3	6	4	3	5	6	5	3	5	5	6	5	6	6	5	6	4	5	5
nucleotide_metabolismnucleotide/nucleoside/nucleobase_metabolism#01.03	11	10	11	12	11	11	10	12	12	9	10	13	10	9	8	11	10	13	9	10	9	10	10	10	13	11	13	8	10	12	10	11	12	12	17	15	17	15	14	15	13	11	8
degradation_of_arginine#01.01.03.05.02	6	5	7	8	5	6	7	6	7	4	7	9	7	6	7	6	8	5	7	8	7	11	13	5	14	13	8	7	9	12	12	8	8	11	20	18	18	17	17	17	20	9	10
DNA_binding#16.03.01	104	105	102	111	105	102	108	104	104	98	101	111	104	97	107	104	100	108	116	121	113	110	117	94	111	113	105	111	118	116	117	110	110	125	141	140	133	150	134	126	142	105	110
actin_dependent_transport#20.09.14.02	8	7	7	9	7	6	7	7	8	7	6	8	9	4	8	8	7	7	8	8	6	7	8	6	6	7	6	9	5	6	9	7	7	7	7	8	8	8	8	8	8	8	7
spindle_pole_body/centrosome_and_microtubule_cycle#10.03.05.01	21	20	21	22	22	20	22	21	20	18	21	22	22	18	21	19	20	21	22	19	19	18	20	19	20	20	21	22	18	20	22	20	20	21	20	19	21	21	18	20	20	18	16
enzyme_mediated_signal_transduction#30.01.05	18	17	20	17	18	21	16	17	17	19	17	19	16	18	16	24	19	17	27	23	19	20	19	18	19	21	18	24	17	17	18	16	19	22	22	20	18	24	17	20	24	18	18
degradation_of_tryptophan#01.01.09.06.02	6	6	6	6	6	5	6	6	6	5	6	12	6	8	8	8	7	8	9	8	9	8	11	4	19	7	7	7	12	12	9	8	10	15	17	16	11	16	11	14	16	7	8
nucleolus#42.10.07	2	1	1	1	2	2	2	1	1	1	2	2	2	1	2	3	2	1	2	2	2	1	2	2	2	2	2	2	2	2	2	2	2	2	1	2	2	2	2	2	2	2	2
disease,_virulence_and_defense#32.05	16	15	16	15	16	15	17	15	15	15	16	21	14	15	12	16	31	19	37	25	24	22	30	21	29	22	23	22	25	25	25	26	33	36	39	41	41	45	47	36	45	27	26
protease_inhibitor#18.02.01.02.03	3	2	3	2	3	2	2	3	2	2	2	3	2	2	1	2	3	1	4	3	4	1	2	2	3	3	3	4	2	2	2	2	1	1	2	2	3	3	4	3	3	3	3
degradation_of_isoleucine#01.01.11.02.02	11	10	9	11	11	10	9	10	8	10	9	13	10	11	10	11	11	11	15	13	13	13	14	9	15	12	10	13	12	16	13	11	12	16	14	13	14	15	15	13	18	8	10
protein_transport#20.01.10	61	58	57	67	57	60	59	58	58	54	63	61	61	55	58	60	63	58	67	65	61	63	65	49	60	60	63	61	62	64	67	61	64	64	73	67	71	74	66	71	66	54	48
structural_proteinstructural_protein_binding#16.07	34	35	35	38	35	35	35	35	35	33	34	33	37	33	32	34	36	34	35	34	31	36	37	31	36	37	38	38	33	36	39	33	38	38	39	37	39	40	38	39	40	32	28
glycolysis_and_gluconeogenesis#02.01	47	45	44	48	47	45	46	48	45	37	42	64	42	49	47	44	54	42	58	53	52	54	62	42	71	59	65	55	71	78	65	57	61	83	98	104	83	137	78	99	118	63	66
intracellular_transport_vesicles#70.09	1	1	1	1	1	1	1	1	1	2	1	1	1	1	2	1	1	1	1	1	1	1	1	1	1	1	0	1	1	1	1	1	1	1	1	1	1	1	1	1	1	4	4
transcriptional_repressortranscription_repression#11.02.03.04.03	20	19	21	22	20	20	20	18	17	20	19	22	19	23	20	22	20	21	23	21	21	24	22	15	19	24	22	19	27	28	25	22	24	30	24	24	25	24	25	25	29	22	21
autoproteolytic_processing#14.07.11.01	9	9	9	12	10	9	10	10	10	11	11	11	11	11	11	11	13	11	13	11	11	11	11	8	11	12	11	11	11	9	9	11	11	11	10	10	11	11	11	11	11	9	10
GTPase_inhibitor_(GIP)#18.02.01.02.01	3	3	3	3	3	3	3	3	3	3	3	3	3	3	3	3	3	3	3	3	3	3	3	3	3	3	3	3	3	3	3	3	3	3	3	3	3	3	3	3	3	3	3
enzyme_inhibitor#18.02.01.02	8	8	8	8	8	8	7	8	8	6	7	8	7	6	6	8	7	8	8	8	8	7	7	7	7	8	7	6	7	7	7	7	6	7	8	8	8	8	8	8	6	6	6
tetrahydrofolate-dependent_C-1-transfer#01.05.13.03	12	13	12	12	12	12	11	12	12	11	12	11	11	12	12	11	9	12	11	11	10	14	13	9	13	12	10	11	11	12	11	11	11	11	13	13	14	13	15	14	12	7	6
biosynthesis_of_histidine#01.01.09.07.01	10	11	11	11	11	11	12	11	10	11	8	13	9	11	11	14	12	11	11	12	13	12	13	6	14	12	12	11	14	14	13	11	12	15	18	16	15	16	16	17	18	14	14
phosphate_transport#20.01.01.07.07	14	12	11	15	12	10	12	9	11	14	13	11	12	11	12	13	13	13	15	16	13	17	17	11	17	13	14	17	12	11	12	12	14	12	19	17	17	18	16	17	19	14	16
pyruvate_dehydrogenase_complex#02.08	5	4	3	6	6	5	4	5	5	4	4	6	5	7	5	6	5	6	6	6	4	5	6	5	7	6	5	7	6	7	7	7	7	8	7	7	7	7	7	7	8	3	4
apoptosis_(type_I_programmed_cell_death)#40.10.02	7	7	7	9	7	6	6	8	7	9	7	8	8	6	7	9	6	6	9	9	7	8	8	10	8	9	9	9	7	9	9	8	9	8	10	6	9	8	7	9	8	7	7
biosynthesismetabolism_of_cobalamins#01.20.19.05	3	2	3	3	3	3	2	2	3	2	2	3	2	2	3	3	3	2	3	2	2	3	3	2	3	3	3	3	3	3	3	3	3	3	4	3	3	3	3	3	3	2	3
assimilation_of_ammonia#01.02.02.06	1	1	1	2	2	2	2	1	1	0	0	5	3	2	2	3	1	1	9	5	6	2	3	2	6	6	2	0	2	2	2	2	3	4	3	3	2	15	2	5	3	2	5
proton_driven_symporter#20.03.02.02.01	6	7	6	6	6	7	7	7	6	5	5	14	5	4	3	3	8	3	6	5	6	7	8	4	12	6	7	3	11	8	11	8	10	13	23	27	15	25	13	26	29	17	15
stress_response#32.01	113	109	115	115	107	110	116	119	110	101	113	161	107	114	104	112	120	108	141	132	133	144	144	107	161	145	145	131	133	147	132	118	129	155	173	171	161	191	160	180	190	120	123
biosynthesis_of_valine#01.01.11.03.01	8	9	8	9	8	7	9	7	7	8	10	11	10	9	9	11	10	11	8	10	10	12	13	7	15	10	10	12	12	15	13	10	10	13	10	11	11	12	12	10	14	9	11
metabolism_of_cyclic_and_unusual_nucleotides#01.03.10	11	12	11	13	12	12	15	13	13	10	12	13	12	12	12	12	13	10	13	13	15	12	15	8	14	14	15	11	12	13	14	13	13	15	17	15	15	18	13	14	18	9	12
biosynthesis_of_serine#01.01.09.02.01	8	10	8	7	9	7	9	9	6	6	9	12	9	9	8	9	8	11	9	8	8	13	14	5	11	15	12	13	15	15	15	11	11	14	14	16	16	17	16	15	19	10	10
regulator_of_receptor_activity#18.02.07	2	3	3	3	3	3	3	3	3	3	2	3	2	3	3	3	3	2	3	3	2	3	3	3	3	2	2	2	3	2	2	3	3	3	2	2	3	3	3	3	3	2	2
detoxification_by_degradation#32.07.09	4	3	4	4	3	4	4	4	3	2	3	6	4	1	2	1	3	3	9	3	7	9	14	5	5	8	6	7	9	8	8	4	6	10	17	17	12	22	12	15	15	3	4
apoptotic_mitochondrial_changes#40.10.02.02.01	1	0	1	1	1	0	0	1	1	1	1	1	1	1	1	1	0	1	1	0	0	1	1	0	1	1	0	0	1	1	0	1	1	1	1	1	1	1	1	1	1	1	1
degradation_of_leucine#01.01.11.04.02	15	15	14	17	15	14	14	14	12	13	14	22	14	16	15	16	16	15	20	18	18	20	24	12	22	19	15	20	18	21	19	16	17	22	25	21	21	28	23	21	27	12	14
amino_acid_transportamino_acid/amino_acid_derivatives_transport#20.01.07	27	30	29	30	27	29	28	28	28	28	31	54	33	36	27	35	44	33	41	32	32	52	55	27	72	55	51	52	42	49	47	40	44	48	101	99	84	123	80	104	128	49	49
aerobic_aromate_catabolism#01.05.11.07.01	18	18	17	17	17	16	18	17	16	13	23	30	17	15	15	14	17	18	30	22	28	28	38	18	34	27	30	21	31	26	31	22	23	36	50	57	37	67	35	49	59	19	19
organization_of_chromosome_structure#42.10.03	47	48	47	49	48	46	47	47	45	48	48	46	47	45	48	47	46	49	54	51	49	49	49	38	46	48	49	49	45	48	48	46	47	45	59	54	57	57	55	54	53	40	41
metabolism_of_the_hydroxyamino_acid_group#01.01.11.07	0	1	0	0	1	1	0	1	0	0	1	1	1	0	0	1	1	1	0	0	1	1	1	0	1	2	1	0	1	1	1	1	1	1	1	1	2	1	2	1	2	1	1
centrosome#42.05	2	2	1	1	1	1	1	1	1	1	1	1	1	1	1	1	1	1	1	1	1	1	1	0	1	1	1	1	1	1	1	1	1	1	1	1	1	1	2	1	1	1	1
aminoacyl-tRNA-synthetases#12.10	39	40	40	37	40	40	39	40	38	40	37	45	44	36	37	38	46	38	46	42	37	52	48	39	43	44	42	44	43	39	38	37	39	39	44	45	40	47	41	44	41	38	38
regulation_by_binding_/_dissociation#18.01.07	25	25	24	21	26	22	23	24	23	18	22	25	23	19	20	26	20	21	28	26	27	26	29	24	23	24	22	24	23	25	26	26	25	25	30	30	31	29	31	29	29	21	22
METABOLISM#01	2	1	2	1	1	2	1	2	2	2	2	2	1	2	2	2	2	2	4	2	2	1	2	2	3	4	1	1	0	2	1	0	0	1	0	1	0	0	0	0	0	0	0
non-vesicular_ER_transport#20.09.05	7	7	6	8	6	6	7	6	6	7	6	6	7	8	7	7	8	6	9	9	10	6	7	6	7	8	8	8	8	7	8	8	8	7	11	10	10	11	11	9	10	8	8
INTERACTION_WITH_THE_CELLULAR_ENVIRONMENT#34	0	0	0	0	0	0	1	0	0	0	0	0	1	0	0	0	0	0	0	0	0	0	0	0	0	0	0	0	0	0	0	0	0	0	0	0	0	0	0	0	0	0	0
directional_cell_growth_(morphogenesis)#40.01.03	41	38	39	40	40	40	40	40	43	41	42	44	39	47	42	45	42	49	43	43	38	49	48	32	45	45	42	42	39	38	39	36	43	42	47	45	47	53	44	47	46	41	42
phosphate_metabolism#01.04	211	214	212	216	217	208	211	211	214	194	203	224	207	212	211	218	224	222	226	214	210	234	231	186	240	231	223	230	218	232	220	213	217	234	277	262	264	295	257	266	257	185	186
extracellular_polysaccharide_degradation#01.25.01	6	6	6	7	8	7	6	7	6	4	9	13	8	8	8	8	7	6	10	8	9	7	9	8	16	12	9	5	17	18	19	16	14	21	31	32	29	37	29	34	33	31	36
vesicular_transport_(Golgi_network,_etc.)#20.09.07	88	88	94	93	92	89	88	91	90	86	88	91	87	90	93	96	95	93	104	98	88	92	95	86	96	95	93	93	88	89	94	88	93	93	106	100	103	104	108	107	101	92	95
detoxification_by_export#32.07.05	46	47	46	46	40	45	47	41	42	36	40	88	44	43	37	35	84	39	84	73	75	75	94	34	99	81	79	87	104	107	102	60	63	104	135	134	104	153	101	120	148	63	68
vacuolar_transportvacuolar/lysosomal_transport#20.09.13	109	105	107	109	108	108	110	103	105	99	114	114	106	111	113	114	123	115	128	127	113	123	127	102	122	125	118	115	114	125	122	120	122	128	130	127	136	139	130	135	130	102	107
eukaryotic_plasma_membrane#42.02	10	10	12	10	11	10	10	10	10	10	10	11	10	9	9	10	11	11	11	10	11	12	12	7	11	11	11	10	9	10	10	9	10	10	11	12	11	11	12	12	10	7	8
O-directed_glycosylation,_deglycosylation#14.07.02.01	5	5	5	5	5	5	5	5	5	5	6	7	6	6	6	5	7	6	7	8	7	7	7	7	8	6	6	7	6	8	8	7	7	8	9	9	9	10	9	8	10	5	4
siderophore-iron_transport#20.01.01.01.01.01	9	10	9	8	10	11	9	8	9	8	7	24	6	9	10	9	14	8	10	16	16	21	18	9	21	22	16	19	21	22	20	13	14	20	25	28	23	30	24	27	37	23	19
tRNA_processing#11.04.02	31	32	31	31	32	31	32	33	34	29	32	30	29	31	33	32	35	33	34	30	30	33	33	23	31	32	31	29	33	32	32	32	33	32	37	33	33	45	32	32	32	29	30
polyphosphoinositol_mediated_signal_transduction#30.01.09.11	12	13	14	12	13	13	12	14	13	13	13	15	13	13	13	13	13	12	13	13	13	12	13	9	13	13	11	12	11	13	13	13	13	12	13	13	14	14	14	14	14	11	11
regulation_by_modification#18.01.01	18	20	19	17	19	18	17	18	20	19	14	20	16	20	19	20	17	19	18	18	16	19	17	18	21	19	17	19	16	20	16	17	19	19	19	21	20	20	22	20	18	16	14
extracellular_lignin_degradation#01.25.09	2	2	2	2	2	2	3	2	2	3	3	4	3	5	3	4	3	3	10	5	7	5	9	6	5	7	6	6	4	2	4	3	3	3	9	8	6	9	6	8	7	2	2
biosynthesismetabolism_of_eicosanoids#01.20.05.09	1	1	1	1	1	1	1	1	1	1	1	1	1	1	1	1	1	1	1	1	1	1	1	1	1	1	1	1	1	1	1	1	1	1	1	1	1	1	1	1	1	0	1
purine_nucleotide_/nucleoside/nucleobase_catabolism#01.03.01.01	4	4	4	1	3	4	3	3	4	2	3	4	3	2	2	2	2	1	1	2	4	3	2	1	3	5	3	1	3	3	3	3	3	5	8	7	6	8	6	6	8	3	4
second_messenger_mediated_signal_transduction#30.01.09	2	2	2	2	2	2	2	2	2	2	2	2	2	2	2	2	2	2	2	2	2	2	3	2	3	2	2	2	2	2	2	2	2	3	3	2	2	2	2	2	2	2	2
respiration#02.13	50	50	49	49	49	52	53	49	53	41	51	65	51	50	50	53	56	50	63	63	66	69	70	46	78	64	65	64	70	66	64	55	61	84	99	107	99	134	97	109	129	83	68
biosynthesismetabolism_of_derivatives_of_dehydroquinic_acid,_shikimic_acid_and_chorismic_acid#01.20.15	5	5	5	6	7	4	7	4	6	4	5	10	5	8	7	6	8	6	7	7	4	10	11	5	9	10	11	9	9	9	7	9	9	10	15	15	16	16	18	14	19	7	6
perception_of_nutrients_and_nutritional_adaptation#34.11.12	14	15	14	15	14	16	14	14	17	14	16	20	15	12	12	14	17	15	21	18	16	22	26	14	32	23	18	19	16	14	18	15	17	20	43	37	39	46	36	42	57	19	20
eukaryotic_plasma_membrane_/_membrane_attached#70.02	30	38	32	32	29	33	30	30	28	21	23	71	24	24	25	29	69	35	59	43	37	74	77	27	106	50	53	51	68	67	62	57	68	88	98	110	91	140	91	103	157	89	95
biosynthesismetabolism_of_naphthoquinone,_anthraquinone#01.20.15.01	0	0	0	0	0	0	0	0	0	0	0	0	0	0	0	0	0	0	0	0	0	0	0	0	0	0	0	0	0	0	0	0	0	0	0	0	0	0	0	0	1	1	1
polysaccharide_metabolism#01.05.03	76	73	77	80	72	76	76	74	75	68	85	139	80	88	84	87	76	85	92	89	82	98	107	70	152	104	90	95	140	154	147	111	121	156	234	232	206	272	201	235	257	217	225
microtubule_cytoskeleton#70.04.05	2	1	2	1	1	2	1	1	1	1	1	1	1	1	1	1	2	1	1	1	1	1	1	1	1	1	1	1	1	1	1	1	1	1	1	1	1	1	1	1	1	1	1
metabolism_of_phenylalanine#01.01.09.04	2	2	2	2	3	1	2	2	2	3	2	6	2	3	2	3	5	2	6	2	3	5	4	2	6	4	5	3	8	9	8	5	6	11	13	14	10	15	10	14	17	9	8
nutrient_starvation_response#32.01.11	16	15	15	16	15	15	15	15	15	15	19	18	17	19	16	18	15	19	22	18	20	19	22	16	21	21	21	22	21	22	22	19	20	18	26	26	25	29	27	26	34	17	16
cell_growth_/_morphogenesis#40.01	99	96	104	104	97	97	102	94	104	97	104	110	104	106	109	111	108	111	121	116	114	114	117	97	120	109	110	107	114	107	111	112	118	118	126	125	126	148	118	127	121	105	101
fatty_acid_metabolism#01.06.05	45	45	45	49	43	50	52	42	42	37	42	77	45	50	46	47	68	52	82	63	60	81	85	41	86	69	65	71	102	98	91	70	77	98	128	128	109	139	105	117	154	67	64
fatty_acid_derivatives_mediated_signal_transduction#30.01.09.09	3	3	3	3	3	3	3	3	3	3	3	3	3	3	3	3	3	3	3	3	3	3	3	1	3	2	2	3	3	2	3	3	3	2	3	3	3	3	3	3	3	2	2
biosynthesis_of_cysteine#01.01.09.03.01	8	9	10	10	8	8	8	9	8	7	10	9	8	9	8	9	7	8	9	9	8	10	8	7	9	9	9	8	12	12	11	9	10	12	13	12	10	12	11	12	15	8	7
fatty_acid_binding_(e.g._acyl-carrier_protein)#16.13.03	4	3	4	4	4	4	4	4	4	3	2	4	3	4	5	5	3	5	5	5	4	5	5	3	4	3	4	4	5	5	5	4	4	5	5	6	6	5	6	6	6	6	5
intra_Golgi_transport#20.09.07.05	23	21	23	23	20	23	23	22	20	22	24	23	23	24	23	23	24	25	26	27	20	24	26	19	22	23	25	21	24	23	22	25	26	24	29	28	27	27	27	27	28	18	20
somatic_/_mitotic_recombination#10.01.05.03.03	9	10	9	11	9	9	9	9	9	9	9	9	8	9	10	9	9	9	10	9	9	9	9	7	9	10	10	10	10	9	9	10	8	8	11	10	10	10	11	10	9	8	6
biosynthesis_of_glycine#01.01.09.01.01	9	8	9	7	9	8	11	8	7	5	7	12	8	6	6	8	10	8	16	14	14	13	14	6	14	15	12	14	14	13	14	9	10	12	17	18	16	26	16	16	22	15	14
TRANSCRIPTION#11	23	20	25	21	22	21	22	19	20	20	22	22	21	21	19	20	22	22	26	25	23	23	26	19	25	24	21	25	26	28	25	23	25	27	32	30	33	32	31	33	29	21	22
magnesium_binding#16.17.07	4	4	4	3	4	4	4	4	4	4	4	4	4	4	4	4	4	4	4	4	4	5	5	2	5	3	3	2	6	6	6	4	4	6	5	5	6	5	6	5	5	2	3
temperature_perception_and_response#34.11.09	7	7	7	6	6	6	7	6	6	7	7	7	7	7	6	9	7	7	7	7	7	8	9	7	9	7	6	8	7	6	6	7	9	8	8	7	7	9	7	9	8	9	7
development_of_asco-_basidio-_or_zygospore#43.01.03.09	93	88	96	102	96	95	98	98	93	89	96	124	103	97	100	100	103	101	113	102	108	104	106	97	119	111	100	100	99	102	108	98	105	110	126	123	122	131	117	122	123	82	80
small_GTPase_mediated_signal_transduction#30.01.05.05.01	26	24	25	24	27	26	28	26	28	24	28	23	26	28	25	27	28	28	29	29	24	29	34	23	32	26	24	28	26	25	27	26	27	29	32	28	32	31	31	28	31	24	25
heat_shock_response#32.01.05	22	20	21	23	21	21	23	20	22	22	22	25	26	22	24	29	24	21	27	23	23	26	28	18	32	25	23	27	34	32	33	31	33	39	31	35	31	54	29	33	38	29	28
peptidoglycan_anabolism#01.05.03.02.04	10	10	7	10	9	8	8	8	8	10	5	7	9	8	7	8	7	7	9	9	9	7	9	7	9	9	8	9	6	8	8	8	7	8	12	12	13	13	11	13	11	3	5
mitosisM_phase#10.03.01.01.11	19	21	17	20	18	18	17	18	18	20	21	19	18	21	19	18	19	20	23	20	20	20	21	18	21	19	19	23	20	21	20	18	21	19	21	20	21	22	19	20	16	17	17
peptidoglycan_layer_or_other_prokaryotic_cell_wall#42.34.07	1	1	1	1	1	1	1	1	1	1	1	1	1	1	1	1	1	1	1	1	1	1	1	1	1	1	1	1	1	2	1	1	1	1	1	1	1	1	1	1	1	1	1
metabolism_of_tryptophan#01.01.09.06	2	2	2	2	3	2	3	2	2	2	2	4	2	3	2	2	5	2	5	3	4	5	3	2	3	6	5	3	5	5	5	4	5	6	6	6	5	8	5	6	9	1	2
superoxide_metabolism#32.07.07.07	5	5	6	5	6	6	4	6	6	4	6	7	6	5	5	5	4	6	6	6	6	6	6	5	7	5	6	4	5	6	8	6	9	6	6	6	6	7	6	6	8	6	4
biosynthesismetabolism_of_open-chain_tetrapyrrols#01.20.19.03	1	1	1	1	1	1	2	1	1	1	1	2	1	2	1	1	1	2	3	2	2	1	2	3	2	3	2	3	2	1	2	2	2	3	2	1	2	2	2	1	2	0	1
extracellular_/_secretion_proteins#42.27	5	6	7	6	7	5	4	6	6	2	6	9	5	3	3	4	4	3	7	5	5	6	8	5	10	10	8	5	12	9	12	9	8	10	8	7	8	9	8	9	6	4	2
Golgi#42.08	15	13	13	15	12	14	14	14	13	13	14	13	12	14	13	12	12	13	14	15	12	15	16	12	14	14	14	13	15	14	15	15	14	14	16	16	16	15	17	16	14	11	9
homeostasis_of_protons#34.01.01.03	39	37	37	38	39	38	37	35	39	32	42	41	35	32	36	38	40	40	46	44	39	42	46	31	44	46	44	38	39	40	40	37	49	47	50	47	52	61	46	52	59	35	34
cell_cycle#10.03	8	8	8	7	5	8	6	8	8	6	6	6	5	5	6	7	6	9	6	8	6	9	8	6	7	7	6	6	7	5	8	6	6	6	8	8	9	8	9	8	9	6	6
tricarboxylic-acid_pathway_(citrate_cycle,_Krebs_cycle,_TCA_cycle)#02.10	42	35	39	39	39	39	41	37	36	32	36	43	36	37	38	36	42	39	41	36	37	40	41	31	43	40	40	40	39	44	41	40	42	45	59	51	52	56	49	53	52	37	38
detoxification_by_modification#32.07.03	17	16	17	15	15	18	18	17	16	14	19	32	22	18	20	23	21	13	33	23	33	29	33	17	47	25	25	31	34	41	38	31	34	46	53	64	50	72	48	57	77	29	26
plant_hormonal_regulation#36.20.18	5	5	5	5	5	4	3	5	5	4	7	13	6	4	4	4	8	5	9	7	8	11	14	6	12	9	8	9	12	14	13	11	11	22	19	18	12	22	12	18	22	8	11
aminoadipic_acid_pathway#01.01.06.06.01.03	8	7	8	9	8	8	8	8	7	6	5	10	6	7	7	8	7	8	7	8	5	7	11	4	10	6	5	7	7	8	7	6	6	6	8	9	10	12	10	11	9	4	4
biosynthesismetabolism_of_propionic_acid_derivatives#01.20.07	0	0	0	0	0	0	0	0	0	0	0	0	0	0	0	0	0	0	0	0	0	0	1	0	0	0	0	0	0	0	0	0	0	0	0	0	0	0	0	0	0	0	0
chemoperception_and_response#34.11.03	14	14	13	14	13	13	16	16	13	12	8	18	13	12	9	15	16	12	23	22	13	16	23	17	25	23	20	25	24	29	28	16	19	28	23	21	23	28	22	27	30	16	16
aminosaccharide_anabolism#01.05.09.04	11	12	12	11	12	11	10	13	14	9	13	13	11	14	13	11	10	11	19	12	12	12	13	9	14	12	12	13	14	17	13	14	15	17	18	17	16	26	13	19	18	13	16
rRNA_synthesis#11.02.01	50	49	50	51	47	49	48	51	47	44	49	53	46	44	46	51	52	51	52	55	49	50	50	50	55	49	47	53	50	54	51	51	53	55	57	53	53	51	52	52	52	50	50
pH_response#34.11.03.11	7	7	7	7	7	7	7	7	6	5	6	6	6	6	6	6	6	6	6	6	6	6	6	5	6	6	4	5	4	6	4	4	6	5	7	6	7	7	6	7	6	6	7
tissue_pattern_formation#41.01.03	1	1	1	1	1	1	0	1	1	1	1	1	1	0	1	1	1	1	1	1	1	1	1	1	1	1	1	1	1	1	1	0	1	1	1	1	1	1	1	1	1	1	1
biosynthesis_of_polyamines#01.01.05.01.01	3	3	4	4	2	3	3	3	2	2	4	4	3	3	3	3	4	3	6	4	4	4	4	4	5	4	3	4	4	5	5	4	4	5	8	9	6	7	5	9	5	5	4
degradation_of_polyamines#01.01.05.01.02	7	6	6	6	6	7	8	7	6	8	8	12	7	7	7	8	9	5	10	10	17	14	14	5	23	11	10	15	13	17	14	10	12	19	26	32	26	42	26	32	42	12	12
biosynthesismetabolism_of_secondary_products_derived_from_L-aspartic_acid_and_L-threonine#01.20.27	1	2	2	1	2	2	0	2	1	1	3	3	2	0	1	2	3	4	1	1	2	3	3	1	3	3	2	1	3	3	3	2	2	2	2	2	3	3	3	3	4	3	3
amine_/_polyamine_transport#20.01.11	8	8	10	11	6	9	10	8	8	9	7	23	9	10	8	10	19	8	16	15	11	21	25	9	31	25	21	16	23	26	23	21	22	29	58	53	33	66	31	53	55	18	19
biosynthesismetabolism_of_nonprotein_amino_acids#01.20.17.01	22	20	21	21	21	21	24	22	20	18	22	28	21	20	20	21	23	17	26	22	32	29	33	13	37	29	24	28	31	38	32	25	26	37	50	53	47	63	47	53	65	22	22
metal_binding#16.17	3	3	4	4	2	4	4	3	3	1	3	6	4	3	3	3	2	2	6	4	9	2	9	2	10	8	11	6	5	7	7	3	3	8	7	7	7	9	6	7	3	3	4
induction_of_apoptosis#40.10.02.03	0	0	0	0	0	0	0	0	0	0	0	0	0	0	0	0	0	0	0	0	0	1	0	0	0	0	1	0	1	0	1	1	1	1	3	2	2	2	1	2	1	0	0
non-vesicular_cellular_import#20.09.18.07	63	62	67	70	62	64	63	62	62	55	65	139	62	68	55	62	76	62	83	81	81	109	114	54	188	106	113	108	110	122	114	95	104	143	233	227	171	262	161	235	277	139	135
resistance_proteins#32.05.01	42	40	46	43	38	42	46	43	39	27	40	94	38	36	36	31	61	31	70	64	64	60	71	29	81	78	80	72	77	79	72	51	55	85	93	98	71	99	69	87	92	42	48
biosynthesismetabolism_of_derivatives_of_homoisopentenyl_pyrophosphate#01.20.13	2	3	3	3	3	3	3	3	3	3	2	4	2	3	3	3	3	2	3	3	3	3	3	2	3	3	3	4	3	3	3	2	3	3	3	3	3	3	3	3	3	2	2
electromagnetic_waves_resistance_(e.g._UV)#32.05.01.07	1	1	1	1	1	1	1	1	1	1	1	2	1	1	1	1	1	1	1	1	1	1	1	1	1	1	1	1	1	1	1	1	1	1	1	1	1	1	1	1	1	1	1
heme_binding#16.21.01	5	6	5	6	5	5	5	5	5	7	8	9	6	7	6	7	7	6	18	13	15	10	14	11	11	8	5	10	11	10	8	13	14	16	24	18	17	16	17	21	16	11	10
cell_migration#34.05.01	1	1	1	1	1	1	1	1	1	1	1	1	1	1	1	1	1	1	1	1	1	1	1	1	1	1	1	1	1	1	1	1	1	1	1	1	1	1	1	1	1	1	1
catalase_reaction#32.07.07.01	2	3	3	4	4	2	3	4	3	3	4	7	5	4	4	4	4	3	3	4	7	8	7	3	7	5	4	8	9	8	9	9	9	9	7	6	7	12	7	8	9	6	7
CELLULAR_COMMUNICATION/SIGNAL_TRANSDUCTION_MECHANISM#30	11	14	15	15	14	14	15	14	14	15	18	17	15	14	16	15	17	16	17	17	18	17	17	16	19	18	17	16	17	16	17	17	17	17	17	18	19	21	20	19	19	13	12
DNA_damage_response#32.01.09	29	29	30	31	28	27	28	30	28	27	27	32	27	28	32	31	26	26	34	30	29	31	28	25	30	31	28	29	30	28	31	30	30	29	35	34	33	32	35	34	30	28	24
biosynthesis_of_vitamins,_cofactors,_and_prosthetic_groups#01.07.01	93	93	93	97	98	90	96	97	95	84	96	118	96	103	98	105	105	97	118	109	114	113	122	77	131	117	110	100	129	127	128	117	127	143	139	147	142	158	132	148	153	106	115
conjunction_of_sulfate#01.02.03.04	0	0	0	0	0	0	1	1	1	1	1	1	1	1	1	1	1	1	1	1	1	1	1	1	1	1	1	1	1	1	1	1	1	1	1	1	1	1	1	1	1	1	1
degradation_of_serine#01.01.09.02.02	2	3	2	2	3	3	3	3	2	2	4	3	4	2	2	3	3	4	4	2	4	4	4	2	4	5	4	2	4	3	4	3	4	5	3	3	5	5	5	3	6	5	5
protein_folding_and_stabilization#14.01	76	75	73	79	79	78	77	74	76	71	68	84	70	75	70	81	76	70	86	80	76	84	78	72	81	81	80	83	80	76	78	72	82	87	96	90	91	91	93	87	92	77	78
metabolism_of_proline#01.01.03.03	3	2	3	3	2	2	3	2	3	1	3	3	3	2	2	2	3	1	3	3	3	5	6	2	7	8	3	4	4	5	5	3	3	5	11	9	11	9	11	9	13	5	5
drug_transportdrug/toxin_transport#20.01.27	53	59	58	59	51	56	59	50	52	45	54	123	57	55	52	47	109	53	113	103	99	109	128	57	145	122	119	117	139	140	131	83	94	142	199	203	138	231	135	184	223	89	97
regulation_of_nucleotide/nucleoside/nucleobase_metabolism#01.03.13	4	4	4	5	4	4	4	4	5	5	5	5	5	5	6	4	5	7	4	4	4	8	8	0	7	4	7	4	7	8	8	5	6	8	9	8	8	6	7	7	7	2	3
allantoin_and_allantoate_transport#20.01.23	15	18	19	22	13	21	17	18	16	11	18	46	16	18	14	18	20	16	21	25	22	33	41	16	66	36	43	35	37	44	38	29	30	50	99	97	73	107	65	98	121	50	47
post_Golgi_transport#20.09.07.06	5	5	5	5	5	5	5	5	5	5	5	5	5	5	5	5	4	5	6	6	6	5	5	4	5	6	6	6	6	6	6	6	6	6	6	6	6	6	6	6	6	6	6
C-1_compound_catabolism#01.05.05.07	6	6	6	6	6	6	6	6	6	3	5	7	6	6	5	6	4	4	6	5	5	6	5	4	6	5	5	6	5	4	6	5	5	6	9	9	9	9	10	9	9	4	4
regulation_by_processing#18.01.05	1	1	1	1	1	1	1	1	1	1	0	1	1	0	1	0	1	0	2	2	3	2	2	2	1	1	1	2	1	2	1	0	0	2	2	2	2	2	2	2	2	1	1
pyrimidine_nucleotide_metabolismpyrimidine_nucleotide/nucleoside/nucleobase_metabolism#01.03.04	27	28	29	29	26	25	27	24	28	21	29	32	25	28	28	28	29	27	30	32	30	30	33	25	35	32	29	30	30	29	30	31	29	33	37	39	34	39	34	36	39	27	32
PROTEIN_SYNTHESIS#12	34	33	31	35	35	30	32	33	32	28	28	36	31	32	33	34	34	31	32	31	31	34	34	33	43	39	44	35	36	37	33	33	35	42	41	42	43	45	45	43	49	32	28
guanyl-nucleotide_exchange_factor_(GEF)#18.02.03	6	6	6	6	6	6	6	6	8	7	7	8	6	6	6	6	7	6	6	6	6	6	7	4	7	6	6	5	6	6	6	6	6	6	6	6	6	7	6	6	6	8	6
biosynthesismetabolism_of_glycosides#01.20.01.07	2	2	1	2	2	1	2	2	1	2	2	2	3	2	2	2	2	3	2	1	2	3	3	2	3	2	2	1	3	3	3	3	3	3	3	3	3	3	2	3	2	2	3
growth_factors#40.02.03.05	0	1	1	1	1	1	1	1	2	1	1	1	1	1	1	1	1	2	1	1	1	1	1	0	1	1	1	2	1	1	1	1	1	1	1	1	1	1	1	1	1	2	2
modification_by_acetylation,_deacetylation#14.07.04	35	36	39	40	36	37	35	37	37	37	37	40	36	35	36	39	40	36	41	37	38	42	42	27	43	38	44	39	35	44	43	39	42	44	47	43	46	47	43	44	47	36	36
budding,_cell_polarity_and_filament_formation#43.01.03.05	144	138	146	144	146	145	149	139	149	151	146	152	144	143	145	150	150	163	155	160	150	160	163	133	170	154	144	155	148	142	157	151	157	154	178	168	170	189	160	168	167	145	143
nuclear_membrane#70.10.05	0	0	0	0	0	0	0	0	0	0	0	0	0	1	0	0	0	0	0	0	0	0	0	0	0	1	0	0	0	0	0	0	0	0	0	0	0	0	0	0	0	0	0
translation_initiation#12.04.01	42	42	42	44	41	42	43	42	43	42	41	42	41	40	40	42	41	44	46	42	37	44	43	27	41	41	37	39	43	42	42	43	43	43	47	42	44	45	43	44	47	42	42
development_of_conidia#43.01.03.07	6	6	6	6	5	7	6	6	7	6	5	9	6	7	7	6	6	6	7	6	4	10	10	7	10	8	7	6	9	10	9	9	10	11	9	9	7	10	7	9	10	6	7
biosynthesismetabolism_of_aminoglycoside_antibiotics#01.20.01.09	0	0	0	0	0	0	0	0	0	0	0	1	0	0	0	0	2	0	0	0	0	1	1	1	3	1	2	1	1	2	2	1	1	1	9	10	3	7	4	10	13	2	3
biosynthesismetabolism_of_secondary_products_derived_from_L-tryptophan#01.20.33	1	2	2	3	3	4	3	3	1	2	4	5	2	2	4	5	2	1	4	8	2	6	6	2	1	2	3	2	1	1	2	2	2	3	5	4	3	4	3	4	5	2	2
biosynthesis_of_aspartate#01.01.06.01.01	5	3	3	2	3	4	4	2	3	3	6	5	6	4	3	3	6	3	5	4	6	5	6	4	5	5	5	5	5	6	6	4	4	6	9	11	9	16	9	9	12	3	4
mRNA_synthesis#11.02.03	65	63	63	66	67	65	68	61	69	64	62	74	63	65	65	71	70	68	72	75	66	72	70	64	70	69	63	64	68	71	73	69	70	72	81	73	78	79	75	80	73	74	61
degradation_of_asparagine#01.01.06.02.02	1	0	0	0	0	0	0	0	0	0	2	2	2	0	0	0	2	0	2	2	2	1	2	1	1	1	1	3	1	1	1	1	1	1	2	3	4	3	7	3	7	2	2
BIOGENESIS_OF_CELLULAR_COMPONENTS#42	18	20	18	20	20	21	19	19	21	19	21	25	22	22	22	21	19	20	27	24	25	25	25	20	29	24	24	24	26	27	27	21	24	27	32	35	31	37	31	30	33	23	23
degradation_of_glycine#01.01.09.01.02	5	7	5	6	7	6	6	7	5	7	6	11	8	8	7	8	6	9	11	7	7	10	9	4	9	9	8	9	9	8	9	8	9	9	12	12	13	14	13	12	14	8	6
protein_targeting,_sorting_and_translocation#14.04	195	189	193	208	199	197	194	193	199	182	199	194	192	196	199	206	209	195	215	211	197	209	208	172	204	213	203	192	202	208	210	208	212	217	228	226	233	233	225	226	220	188	186
non-directional_cell_growth#40.01.01	3	3	3	3	3	3	3	3	4	2	2	4	3	2	3	3	4	2	6	4	7	4	5	4	3	4	3	4	3	5	3	3	4	4	6	6	6	5	6	5	5	2	2
chromosome_segregation/division#10.03.04.05	20	19	19	21	20	18	18	17	17	18	20	20	18	19	18	20	20	24	23	21	19	20	22	17	21	20	21	22	21	21	20	19	23	23	24	20	23	24	18	22	18	20	18
secondary_metabolism#01.20	57	58	63	64	53	59	57	55	58	45	56	114	49	53	50	55	102	46	161	118	116	118	139	63	151	100	89	104	131	144	129	94	102	173	203	215	166	241	161	205	264	116	115
caspase_activation#40.10.02.02.02	1	0	1	1	1	1	1	1	1	1	2	2	2	2	2	1	1	2	3	1	1	2	2	0	2	3	1	1	2	1	1	2	2	2	2	3	2	3	3	3	3	1	3
cytoplasm#70.03	32	30	30	33	28	31	34	29	33	25	25	29	26	27	31	32	36	31	41	42	35	38	45	33	35	39	37	37	36	37	35	28	36	37	22	19	9	34	11	22	25	65	67
C4-dicarboxylate_transport_(e.g._malate,_succinate,_fumarate)#20.01.03.03	4	4	4	4	4	4	4	4	4	3	3	3	3	2	3	4	3	3	8	5	7	5	4	4	7	3	3	6	6	5	7	4	5	5	13	14	14	13	10	11	9	8	7
chemical_agent_resistance#32.05.01.03	18	22	19	22	19	22	17	19	18	16	20	28	21	22	18	19	24	17	27	22	25	27	25	12	27	23	17	29	27	30	28	24	24	35	51	44	36	61	35	43	46	28	26
PROTEIN_FATE_(folding,_modification,_destination)#14	6	6	6	6	6	6	6	6	6	3	5	7	5	5	4	4	4	4	5	5	6	6	6	5	7	4	6	6	7	8	7	5	6	9	8	8	7	7	7	7	9	7	8
polynucleotide_degradation#01.03.16	15	16	17	14	14	15	14	15	16	13	14	18	13	15	17	17	18	15	15	15	16	19	18	13	18	17	18	15	19	20	19	19	20	24	19	19	17	21	15	18	16	21	19
ion_channels#20.03.01.01	10	11	8	9	9	8	9	9	11	8	12	12	11	11	10	10	10	10	13	9	10	12	16	11	12	9	7	10	11	12	12	11	10	13	17	17	16	20	16	17	18	15	13
purine_nucleotide_metabolismpurin_nucleotide/nucleoside/nucleobase_metabolism#01.03.01	26	28	29	32	23	29	31	26	25	29	31	39	29	31	29	32	40	33	47	44	43	39	41	26	41	48	48	46	45	46	45	42	40	50	55	54	50	51	50	54	59	46	47
peroxisome#42.19	12	12	12	13	11	12	11	12	10	11	12	10	11	12	12	13	10	10	12	12	14	10	12	9	12	12	12	10	11	11	11	12	12	12	14	14	13	14	13	12	14	8	11
fruit_body_development_(sexually_or_asexually_derived_spores)#41.01.03.01	1	2	1	1	1	1	1	2	1	1	2	2	1	2	1	2	2	2	3	2	2	3	7	4	3	4	2	3	5	2	3	2	3	6	2	3	4	3	3	4	7	3	3
sodium_driven_symporter#20.03.02.02.02	2	2	1	2	1	1	2	1	1	3	2	3	1	1	2	2	2	1	4	2	3	3	3	0	3	2	2	1	1	1	1	1	1	1	3	3	4	3	4	3	3	5	3
Ca2+_mediated_signal_transduction#30.01.09.03	7	6	6	6	5	7	4	6	5	5	5	5	4	6	6	8	5	5	8	7	7	6	5	5	9	7	7	6	7	6	7	5	7	8	10	8	8	9	8	8	8	8	9
endoplasmic_reticulum#42.07	7	6	6	6	6	6	6	6	6	6	6	5	6	7	5	6	5	6	6	6	6	6	6	6	6	5	4	6	6	6	6	6	6	6	8	6	6	6	6	6	6	3	5
biosynthesis_of_arginine#01.01.03.05.01	14	13	15	14	14	14	18	16	16	13	20	20	22	12	12	13	19	13	11	17	13	22	23	13	21	26	20	15	23	27	23	19	17	23	34	28	28	30	27	34	33	20	19
polysaccharide_binding#16.05	5	5	5	6	5	6	6	6	6	5	6	11	6	6	6	7	4	5	5	3	7	4	5	5	11	6	4	3	11	15	13	12	12	16	19	22	21	22	20	22	19	18	19
homeostasis_of_chloride#34.01.03.05	8	8	8	9	8	8	8	8	9	6	7	10	6	8	7	7	6	6	17	11	14	10	11	11	8	10	7	7	8	10	8	11	10	10	13	14	12	14	12	15	9	7	8
tubulin_dependent_transport#20.09.14.01	1	1	1	1	1	1	1	1	1	1	1	1	1	1	1	1	1	1	1	1	1	1	1	1	1	1	1	1	1	1	1	1	1	1	1	1	1	1	1	1	1	1	1
biosynthesismetabolism_of_secondary_products_derived_from_primary_amino_acids#01.20.17	1	1	1	1	1	2	1	2	2	1	1	2	2	2	1	1	1	0	1	2	2	1	1	2	1	3	2	1	1	2	1	1	1	1	1	1	2	2	1	1	1	0	1
kinase_activator#18.02.01.01.05	4	4	4	4	4	4	2	3	3	4	3	2	4	5	3	5	5	5	5	4	5	4	5	4	5	4	5	6	3	4	5	4	6	4	4	4	5	7	5	4	3	3	4
homeostasis_of_anions#34.01.03	0	0	0	0	0	0	0	0	0	0	0	1	0	0	0	0	0	0	0	0	0	1	1	0	1	1	1	0	2	3	3	3	3	3	4	3	1	3	1	4	4	1	2
mitotic_cell_cycle#10.03.01.01	13	9	15	11	12	12	12	12	12	13	13	14	15	12	13	16	15	17	16	15	15	15	12	15	14	15	15	15	15	15	16	15	17	17	16	15	19	17	17	17	19	14	15
RNA_processing#11.04	10	10	10	9	10	9	9	10	11	9	10	11	8	10	11	11	11	11	11	11	9	11	11	11	11	10	12	10	10	10	9	11	14	11	13	12	11	12	12	11	9	9	9
chloride_transport#20.01.01.07.09	5	5	5	6	5	5	5	5	6	4	5	6	4	6	5	5	4	4	6	5	5	6	6	5	6	5	4	5	3	4	4	4	4	4	7	7	7	6	7	8	5	2	3
C-1_compound_anabolism#01.05.05.04	2	3	2	3	3	3	4	3	3	3	2	4	2	4	3	3	3	2	3	4	4	4	4	3	3	3	3	5	2	3	3	2	3	2	4	5	4	4	4	4	4	3	4
Type_V_protein_secretion_system_(MttABC_or_TatABCDE-system)#20.09.16.05	1	1	1	1	1	1	1	1	1	1	1	1	1	1	1	1	1	1	1	1	1	1	1	1	1	1	1	1	1	2	1	1	1	2	2	2	2	2	2	2	2	1	1
virulence,_disease_factors#32.05.05	34	34	40	41	32	37	34	31	32	21	33	69	32	26	24	33	63	32	80	75	57	67	76	44	82	56	54	58	63	70	58	46	48	84	117	118	95	137	94	113	144	75	75
SUBCELLULAR_LOCALIZATION#70	0	0	0	0	0	0	0	0	0	0	0	0	0	0	0	0	0	0	0	0	0	0	0	0	0	0	0	0	0	0	0	0	0	0	0	1	1	1	1	1	1	0	0
accessory_proteins_of_electron_transport_and_membrane-associated_energy_conservation#02.11.05	13	12	11	12	13	11	13	13	14	13	14	14	12	12	14	13	10	13	13	12	9	13	14	12	11	12	11	10	15	13	13	13	14	13	14	12	13	12	11	14	12	11	11
degradation_of_tyrosine#01.01.09.05.02	3	4	4	4	3	4	5	3	4	4	4	8	3	5	6	9	5	6	19	13	16	8	12	8	10	8	7	6	9	11	7	4	6	8	17	17	16	21	18	16	18	13	12
aromate_anabolism#01.05.11.04	2	2	1	2	3	1	3	1	2	3	3	4	2	4	4	4	3	3	7	4	3	5	5	6	2	7	6	5	5	4	4	4	4	4	8	6	6	7	6	7	6	4	2
metabolism_of_histidine#01.01.09.07	0	0	0	0	0	0	0	0	0	0	0	0	0	0	0	0	0	0	1	0	0	0	0	0	0	0	0	0	0	0	0	0	0	0	0	0	0	0	0	0	0	0	0
degradation_of_glutamate#01.01.03.02.02	9	9	9	7	7	9	8	8	8	6	7	10	5	5	7	6	8	7	8	7	6	11	9	6	8	10	8	8	8	7	9	8	8	7	8	8	11	10	10	7	7	8	8
intracellular_signallingcellular_signalling#30.01	144	144	160	140	144	146	153	142	155	142	146	158	143	135	137	160	158	152	179	158	156	180	171	140	187	170	164	162	173	175	162	148	172	207	190	186	192	234	184	176	214	157	160
biosynthesismetabolism_of_polyketides#01.20.05.11	13	11	14	13	11	13	15	11	11	5	10	25	12	13	9	10	30	8	40	39	17	27	30	17	24	19	14	27	20	21	18	12	14	30	29	26	18	21	19	26	23	11	14
urea_catabolism_(not_urea_cycle)#01.02.02.09.01	0	0	0	0	0	0	0	0	0	1	0	1	1	1	0	0	1	0	2	5	2	1	2	0	3	1	1	5	3	4	0	1	1	4	4	3	1	3	1	2	2	1	1
intracellular_transport_vesicles#42.09	10	12	12	12	11	11	12	12	11	9	11	10	12	12	11	11	13	10	12	11	10	10	10	9	12	9	10	11	12	12	12	11	12	12	10	12	13	13	12	12	11	10	10
nuclear_division#10.03.04.07	18	15	20	21	18	18	18	17	19	18	20	20	21	17	19	21	22	23	24	23	21	23	20	19	21	22	22	21	22	22	21	19	24	22	24	25	26	26	25	25	22	20	19
G2/M_transition_of_mitotic_cell_cycle#10.03.01.01.09	19	17	19	20	18	18	17	17	18	18	18	19	17	16	16	19	18	15	20	18	18	18	18	15	20	17	18	17	19	19	20	16	18	17	20	21	23	32	22	19	20	14	15
oxydative_stress_responseoxidative_stress_response#32.01.01	41	40	39	40	41	43	40	41	40	31	46	60	43	39	40	47	50	41	55	46	42	56	54	36	62	47	45	55	59	57	60	55	56	64	86	84	75	91	73	80	75	47	49
nucleotide_bindingnucleotide/nucleoside/nucleobase_binding#16.19	41	43	47	45	45	42	47	41	46	45	46	53	44	42	47	45	49	45	62	55	44	55	56	45	60	57	50	53	61	62	59	53	63	87	63	64	71	87	63	62	70	40	37
NAD/NADP_binding#16.21.07	55	46	53	50	53	52	50	48	46	43	48	66	45	49	48	49	59	50	60	56	63	67	72	41	85	62	62	59	73	78	73	57	60	82	94	98	95	133	92	102	118	62	62
bud_/_growth_tip#42.29	22	20	22	21	22	20	22	23	21	20	22	22	23	21	23	22	21	24	22	22	21	20	25	19	23	20	21	22	19	19	22	18	21	21	23	22	23	22	23	22	25	21	18
mitotic_cell_cycle_and_cell_cycle_control#10.03.01	190	187	198	190	195	194	196	190	193	168	190	195	184	180	190	189	193	186	214	198	186	205	207	171	202	202	198	196	182	179	183	179	186	198	212	202	203	209	193	205	213	191	174
protease_activator#18.02.01.01.03	3	3	3	3	3	3	3	3	3	1	2	2	3	2	2	2	3	2	3	4	5	4	4	4	3	3	3	4	4	4	3	2	2	4	4	4	4	4	4	4	4	3	2
lipid_binding#16.09	8	8	8	9	9	8	8	8	8	8	10	10	10	8	10	9	12	10	11	10	11	10	9	8	12	12	10	11	10	10	9	10	10	11	10	9	10	10	10	10	9	7	9
nuclear_migration#10.03.04.09	11	11	11	11	10	11	11	11	9	10	11	13	11	12	11	10	11	10	13	10	12	12	12	11	12	11	9	11	12	11	10	10	12	11	10	10	10	12	9	10	10	11	10
pentose-phosphate_pathway_oxidative_branch#02.07.01	3	4	4	4	4	4	3	4	4	2	4	4	4	4	4	3	4	4	3	3	4	3	4	2	4	4	4	2	4	3	4	3	4	4	4	4	4	4	4	4	4	3	4
G1/S_transition_of_mitotic_cell_cycle#10.03.01.01.03	14	14	14	14	15	15	15	16	13	15	17	16	15	15	17	19	16	15	21	18	16	18	18	13	19	16	18	17	17	18	18	14	20	18	21	20	21	31	20	18	21	16	14
toxins#32.05.05.01	18	18	15	20	12	19	15	18	16	6	11	45	14	15	9	20	26	8	40	44	18	29	32	19	37	24	16	35	36	50	35	19	20	51	37	31	36	34	35	38	32	17	17
vitamine/cofactor_transport#20.01.25	21	22	21	21	21	24	22	21	19	14	18	37	21	18	15	22	19	17	26	26	24	29	32	22	52	34	37	30	27	33	31	21	25	37	57	54	38	56	35	56	68	43	41
pentose-phosphate_pathway#02.07	14	15	15	14	13	13	16	14	14	13	14	19	16	15	17	17	19	17	24	22	19	22	23	15	24	20	20	19	25	26	23	19	19	24	32	34	28	36	29	32	38	21	19
regulation_of_amino_acid_metabolism#01.01.13	12	12	13	14	14	13	14	12	15	12	14	16	10	14	12	13	21	11	20	17	17	18	18	10	19	17	19	13	21	21	21	16	22	24	25	27	27	28	25	26	52	18	20
transport_routes#20.09	11	10	10	8	10	9	10	11	10	7	11	12	12	10	8	9	8	9	8	7	9	10	10	7	12	12	10	7	8	9	10	10	9	12	14	15	12	21	11	14	13	11	12
endosome#42.22	0	0	0	0	0	0	0	0	0	0	0	0	0	0	0	0	0	0	0	0	0	0	0	0	0	0	0	0	0	0	0	0	0	0	1	0	0	0	0	0	0	0	0
target_of_regulationregulation_of_protein_activity#18.02	3	3	3	3	3	3	3	3	3	3	3	3	3	3	2	3	3	2	3	3	2	3	3	1	2	3	3	3	2	2	2	3	3	3	3	3	3	3	3	3	3	2	2
regulation_of_lipid,_fatty_acid_and_isoprenoid_metabolism#01.06.10	19	18	22	24	19	24	23	20	20	18	19	20	22	22	20	19	21	19	23	17	22	22	26	14	24	26	23	19	22	19	20	18	20	22	22	22	20	27	20	21	24	18	17
antiporter#20.03.02.03	6	7	7	7	7	7	7	6	7	5	8	8	6	5	6	6	6	6	4	8	6	6	6	9	7	5	5	5	5	8	8	7	8	7	9	11	10	11	8	10	8	7	5
regulation_of_the_metabolism_of_vitamins,_cofactors,_and_prosthetic_groups#01.07.07	6	5	6	6	6	6	5	6	6	4	5	7	6	5	6	5	6	5	4	4	5	6	4	4	5	7	5	4	6	6	6	5	6	8	9	8	7	10	8	7	7	6	2
heavy_metal_binding_(Cu,_Fe,_Zn)#16.17.09	47	46	45	46	46	52	44	45	45	40	44	62	49	46	47	51	47	45	79	61	65	64	70	40	78	66	63	60	65	69	69	58	63	80	84	87	89	105	77	94	102	55	63
regulation_of_electron_transport_and_membrane-associated_energy_conservation#02.11.07	1	1	1	1	1	1	1	1	1	0	1	1	1	1	1	0	1	1	1	0	1	1	1	1	1	1	1	0	1	1	0	1	0	0	1	1	0	0	1	0	1	0	0
DNA_restriction#10.01.09.03	1	1	1	2	1	1	1	1	0	0	2	2	2	1	2	1	1	1	1	2	2	2	2	1	1	2	2	2	1	2	2	2	2	2	2	2	2	3	2	2	2	1	1
two-component_signal_transduction_system_(e.g._phosphorelay)#30.01.05.07	1	1	1	1	1	1	1	1	1	1	1	1	1	1	1	1	1	1	1	1	1	1	1	1	1	1	1	1	1	1	1	1	1	1	1	1	1	1	1	1	1	1	1
regulation_of_nitrogen,_sulfur_and_selenium_metabolism#01.02.07	16	18	18	17	17	18	17	16	17	15	18	28	15	17	19	26	22	13	20	23	19	27	24	14	30	26	22	19	29	28	27	26	24	33	37	43	35	40	32	37	45	22	25
biosynthesismetabolism_of_alkanes,_alkenes,_alkanals,_alkanols#01.20.05.03	1	2	2	4	3	3	3	2	4	3	3	4	4	3	3	2	2	3	4	3	4	4	4	1	7	6	3	3	3	3	3	3	4	4	2	1	1	2	2	2	1	2	2
extracellular_/_secretion_proteins#70.27	3	3	3	3	3	3	5	3	3	2	4	6	4	2	5	4	6	4	3	2	3	10	10	3	12	8	9	8	10	10	9	7	7	10	5	2	0	4	0	4	1	5	6
cyanate_catabolism#01.02.02.09.05	1	1	1	1	1	1	1	1	1	1	1	1	1	1	1	1	1	1	1	1	1	1	1	1	1	2	2	1	1	1	1	1	1	1	1	1	1	1	1	1	1	1	1
nucleic_acid_binding#16.03	51	48	52	49	50	50	49	48	51	49	53	48	52	53	53	54	51	51	57	54	48	54	53	44	49	54	49	49	50	50	50	48	56	57	66	60	70	61	69	62	57	48	45
two-component_signal_transduction_system_(sensor_kinase_component)#30.05.01.10	11	11	12	9	12	12	11	11	11	11	12	10	11	14	14	12	12	12	15	12	10	10	12	9	15	11	12	12	10	11	11	9	11	12	15	15	15	16	16	14	14	9	10
degradation_of_proline#01.01.03.03.02	3	3	4	5	3	4	5	4	4	3	4	9	4	4	5	4	7	3	5	5	4	7	7	3	9	6	4	4	5	7	7	5	6	7	13	11	10	11	12	11	27	5	7
homeostasis_of_phosphate#34.01.03.03	11	8	8	11	8	7	8	6	8	9	9	8	7	7	10	9	9	7	11	10	9	11	11	6	12	9	10	10	7	7	8	7	9	7	12	11	11	13	10	12	14	7	10
nucleus#70.10	32	33	31	33	38	32	32	28	33	31	30	46	33	34	32	40	35	44	42	38	41	42	42	36	40	42	36	40	41	45	37	36	42	45	57	58	37	57	42	48	59	93	88
extension/_polymerization_activity#10.01.03.05	24	23	25	23	25	25	25	23	25	26	23	26	25	22	27	24	26	25	25	23	23	25	24	20	26	24	23	25	25	25	25	25	23	22	30	27	26	26	27	28	25	21	20
biosynthesismetabolism_of_secondary_products_derived_from_L-lysine,_L-arginine_and_L-histidine#01.20.31	3	3	3	4	3	3	3	3	3	3	3	3	3	3	3	3	3	3	3	3	3	3	3	2	3	3	3	2	3	3	3	3	3	3	3	3	3	3	3	3	3	3	4
homeostasis_of_sulfates#34.01.03.01	6	4	6	4	6	5	5	5	6	4	6	6	6	4	4	4	7	5	6	5	5	6	6	5	7	6	4	5	5	5	6	5	5	5	6	6	6	6	6	6	6	6	6
nucleus#42.10	24	22	26	24	25	24	25	24	25	23	27	30	28	25	26	27	29	29	34	30	25	31	28	27	27	27	26	28	30	28	31	27	33	32	31	32	34	34	31	33	30	29	28
biosynthesis_of_glutamine#01.01.03.01.01	4	4	3	4	4	4	3	4	4	4	4	3	4	3	4	4	5	4	4	4	4	4	4	4	4	4	4	4	4	5	5	3	4	5	3	3	3	4	3	3	4	3	4
sulfate_transportsulfate/sulfite_transport#20.01.01.07.05	5	3	5	3	5	4	4	4	5	3	5	5	5	3	3	3	6	4	6	5	5	5	5	5	6	6	4	5	4	4	5	4	5	4	6	6	6	6	6	6	6	6	6
transmembrane_receptor_protein_tyrosine_kinase_signalling_pathways#30.05.01.12	2	2	2	2	2	2	2	2	2	2	1	2	1	2	2	2	2	2	2	2	1	2	2	2	2	1	1	2	2	2	2	2	2	2	2	2	2	2	2	2	2	2	2
nuclear_membrane#42.10.05	9	9	9	10	8	10	9	9	9	8	9	8	9	10	9	10	10	8	8	9	9	10	10	7	8	9	9	10	10	10	10	10	10	9	10	9	9	9	9	10	9	10	9
lipid_transportlipid/fatty_acid_transport#20.01.13	47	51	48	51	45	48	48	46	45	38	48	78	49	50	42	47	57	43	50	47	49	66	70	35	82	60	58	67	61	65	61	53	58	63	99	91	82	99	79	94	94	55	52
control_of_mRNA_stability#11.04.03.11	7	6	6	6	6	6	6	6	6	5	6	6	6	5	5	6	6	6	7	6	6	6	5	4	6	6	4	6	6	6	6	5	6	6	10	7	7	6	6	6	7	7	5
cytoskeleton-dependent_transport#20.09.14	18	21	20	22	19	22	22	21	23	20	22	24	21	21	22	19	21	20	25	23	21	22	23	18	23	24	18	23	19	23	22	21	22	21	25	22	21	22	22	22	20	19	19
tetracyclic_and_pentacyclic_triterpenes_(cholesterin,_steroids_and_hopanoids)_metabolism#01.06.06.11	28	29	29	28	32	29	30	27	26	23	31	40	28	29	32	27	36	25	46	40	39	37	44	26	45	36	35	34	37	38	38	35	36	40	47	45	50	59	49	45	51	28	26
metabolism_of_energy_reserves_(e.g._glycogen,_trehalose)#02.19	24	25	27	29	25	24	25	24	25	25	23	40	25	27	27	28	27	28	29	25	25	31	30	20	34	25	29	28	29	31	30	31	30	31	38	41	33	41	31	41	37	35	27
regulation_of_energy_conversion_/_regeneration#02.45.20	1	1	1	1	1	1	1	1	1	1	1	1	1	1	1	1	1	1	1	1	1	1	1	1	1	1	1	1	1	1	1	1	1	1	1	1	1	1	1	1	1	1	1
mitochondrion#70.16	31	33	34	34	30	31	34	30	30	30	27	29	28	32	30	35	30	31	54	41	41	33	39	37	38	44	39	40	33	32	37	32	33	37	25	26	19	33	20	27	35	117	109
enzymatic_activity_regulation_/_enzyme_regulator#18.02.01	48	50	49	46	49	48	49	47	49	42	49	48	46	49	49	50	43	51	54	52	51	51	51	48	51	51	49	50	47	50	50	49	54	53	57	57	56	56	55	56	53	46	46
metabolism_of_aspartate#01.01.06.01	0	0	0	0	0	0	0	1	1	2	5	2	3	0	0	0	4	2	0	2	0	1	1	1	2	2	1	2	2	1	1	1	2	2	3	2	4	3	6	2	4	2	1
interpretation_of_external_signals_that_control_cell_growth#40.01.05.01	1	1	1	1	1	1	1	1	1	1	1	1	1	1	1	1	1	1	1	1	2	1	1	1	2	1	1	1	1	1	1	1	1	1	1	1	2	1	2	1	1	1	1
receptor-mediated_endocytosis#20.09.18.09.01.01	3	3	3	3	3	3	3	3	3	3	3	3	2	2	2	2	4	3	3	3	3	3	3	3	3	3	3	3	3	4	3	3	3	3	3	3	3	4	4	3	3	1	1
degradation_of_aspartate#01.01.06.01.02	6	6	5	5	5	6	6	4	5	4	5	4	5	6	5	5	6	6	5	4	5	6	6	4	5	6	7	6	6	7	7	5	5	7	8	10	8	16	7	8	8	2	3
sugar,_glucoside,_polyol_and_carboxylate_catabolism#01.05.02.07	84	81	84	87	80	83	80	78	79	78	79	113	82	85	92	93	98	94	102	92	88	100	99	68	124	92	94	89	118	126	121	108	111	121	184	179	162	197	158	176	175	114	118
rhythm_(e.g._circadian,_ultradian)#34.11.11	9	9	11	10	9	11	8	9	8	9	9	8	9	8	8	9	8	8	11	10	10	11	10	9	12	10	9	9	10	12	12	10	12	12	11	10	12	22	11	10	12	9	9
translation_elongation#12.04.02	17	16	17	17	17	16	19	16	18	17	18	18	16	18	16	16	19	17	20	19	17	17	19	12	18	19	17	18	16	18	16	16	17	20	23	21	22	21	22	20	20	14	16
osmotic_and_salt_stress_response#32.01.03	45	44	46	46	46	45	44	44	45	45	44	53	44	42	48	49	45	44	50	46	47	51	48	35	58	45	43	49	54	55	59	50	51	59	62	65	60	67	53	62	69	47	47
heterofermentative_pathway_and_fermentaton_of_other_saccharides#02.16.03.03	1	1	1	1	1	1	1	1	1	1	1	0	1	1	1	1	1	2	2	1	0	2	1	0	2	1	0	1	2	2	2	2	2	2	2	2	2	2	2	3	2	2	2
kinase_inhibitior#18.02.01.02.05	4	4	4	3	3	3	4	3	3	3	4	3	4	3	3	4	4	4	4	4	4	4	4	4	4	4	2	4	4	3	3	3	4	4	3	4	4	4	4	4	4	3	3
ion_channel_mediated_signalling_pathway#30.05.02.30	2	2	2	2	2	2	2	2	2	2	1	2	1	2	2	2	2	2	2	2	1	2	2	2	2	1	1	2	2	2	2	2	2	2	2	2	2	2	2	2	2	2	2
meiosis#10.03.02	58	56	63	63	63	58	59	61	60	57	58	65	62	62	67	60	62	62	73	65	63	64	61	59	61	72	66	66	68	63	65	65	68	66	76	75	77	91	74	71	76	65	57
DNA_processing#10.01	5	5	5	6	5	5	5	4	7	4	5	8	6	5	6	4	5	6	5	4	4	6	6	4	6	7	8	5	8	8	7	6	5	7	13	11	9	12	9	8	9	5	5
metabolism_of_glutamate#01.01.03.02	3	4	3	3	4	4	4	3	4	4	4	5	5	5	4	4	6	3	4	4	4	4	5	4	4	3	5	5	4	8	7	3	3	7	9	9	7	11	6	7	11	3	3
modification_with_fatty_acids_(e.g._myristylation,_palmitylation,_farnesylation)#14.07.01	23	20	21	19	20	21	21	19	22	18	20	22	20	24	22	20	25	23	23	21	23	23	21	15	20	22	23	20	21	25	23	24	24	24	26	25	25	24	22	24	25	15	18
metabolism_of_serine#01.01.09.02	5	6	6	6	5	5	5	4	5	5	6	6	4	5	6	6	5	8	6	5	5	7	7	2	7	4	6	7	7	7	6	4	5	5	10	9	7	13	7	11	10	5	5
regulator_of_G-protein_signalling#18.02.05	12	11	12	10	12	11	12	11	12	11	11	11	11	11	10	13	12	14	13	12	12	11	11	10	11	12	11	12	12	12	11	12	12	12	12	11	12	13	8	13	12	14	10
cell_death#40.10	6	7	6	7	6	7	7	7	7	5	6	8	6	6	7	6	4	6	8	8	6	7	7	5	8	6	5	11	8	8	8	7	8	8	7	8	8	8	8	10	9	4	4
cell-cell_adhesion#34.07.01	2	2	2	2	1	2	1	2	1	2	2	2	1	1	2	2	1	1	2	2	2	2	1	1	3	2	2	2	2	2	3	1	3	2	2	3	3	2	3	2	3	1	1
translation_termination#12.04.03	6	6	6	6	6	6	6	6	6	5	5	5	5	5	3	4	6	6	6	7	6	4	6	5	5	5	5	6	5	5	5	5	6	6	6	6	6	7	7	7	6	5	5
biosynthesismetabolism_of_melanins#01.20.35.01.01	4	8	7	7	6	6	8	6	7	3	5	16	4	8	6	10	9	3	23	15	18	10	15	10	14	11	8	6	12	12	9	9	11	12	24	27	19	32	18	21	20	16	15
Notch-receptor_signalling_pathway#30.05.02.14	1	1	1	1	1	1	1	1	1	1	1	1	1	1	1	1	1	1	1	1	1	1	1	0	1	0	1	1	1	1	1	1	1	1	1	1	1	1	1	1	1	1	1
CELL_RESCUE,_DEFENSE_AND_VIRULENCE#32	7	7	9	7	8	7	7	8	8	8	7	11	7	7	7	8	7	6	7	10	7	8	7	5	11	7	7	7	9	10	8	7	8	10	11	12	12	13	12	13	16	8	8
tetraterpenes_(carotinoids)_metabolism#01.06.06.13	0	0	0	0	0	0	0	0	1	1	1	1	1	1	1	0	3	0	4	2	4	0	0	1	0	1	0	0	1	1	1	1	0	0	3	3	3	3	3	3	3	2	2
sugar,_glucoside,_polyol_and_carboxylate_anabolism#01.05.02.04	30	30	29	32	29	28	28	28	28	26	29	38	29	30	29	36	37	33	36	32	27	36	38	26	43	34	34	33	42	43	43	39	41	42	56	61	49	64	50	54	58	27	25
propionate_fermentation#02.16.11	5	4	4	5	5	4	4	4	4	4	4	5	4	3	3	4	4	4	5	3	5	2	3	2	4	4	4	4	3	5	3	4	4	4	6	4	5	5	5	5	7	6	3
glycolipid_metabolism#01.06.02.02	13	12	14	12	13	10	12	12	11	10	10	16	10	11	10	11	15	13	15	12	11	19	15	5	18	18	15	13	17	17	15	15	19	20	22	21	19	27	17	19	20	13	15
isoprenoid_metabolism#01.06.06	7	7	7	6	5	6	5	7	5	8	8	15	5	9	9	7	11	6	18	13	12	12	13	9	11	9	8	9	8	10	9	7	11	13	11	11	12	12	13	13	13	11	9
induction_of_apoptosis_by_intracellular_signals#40.10.02.03.02	2	1	2	2	2	1	1	2	2	2	2	2	2	2	2	2	1	2	2	1	1	2	2	1	2	2	1	1	2	1	1	2	2	2	2	2	2	2	2	2	2	3	2
biosynthesismetabolism_of_phenylpropanoids#01.20.35.01	7	8	10	8	8	9	10	6	7	8	5	25	7	9	6	6	15	9	18	14	17	17	19	9	23	18	16	16	33	38	28	18	21	35	47	51	36	59	34	48	66	25	26
glutathione_conjugation_reaction#32.07.07.03	3	4	4	1	2	3	4	4	4	2	3	8	3	3	5	10	6	2	4	5	4	6	9	5	10	6	5	5	8	7	8	5	6	14	10	12	8	10	8	9	12	3	2
Type_I_protein_secretion_system_(ABC-type_transport_systems)#20.09.16.01	16	18	18	17	14	18	17	14	15	7	17	38	13	14	12	11	31	15	27	23	19	23	26	7	32	22	26	28	32	33	31	17	16	31	43	41	34	48	31	39	45	22	19
exocytosis#20.09.16.09.03	15	15	16	17	16	16	16	17	16	15	17	17	18	15	18	17	17	17	16	17	15	15	18	11	16	15	16	16	13	16	16	15	15	15	20	19	21	17	17	19	26	18	14
ATP_binding#16.19.03	164	174	170	174	174	170	174	166	171	170	171	203	184	174	168	180	191	184	212	191	182	195	197	156	201	203	185	192	192	206	192	183	180	197	256	232	224	258	218	235	234	169	159
ionic_homeostasishomeostasis#34.01	4	5	4	4	2	4	3	5	3	3	3	3	4	2	3	3	2	2	3	3	5	4	2	2	5	4	3	3	3	3	4	2	4	5	3	4	4	3	4	3	4	2	2
MAPKKK_cascade#30.01.05.01.03	18	16	15	13	16	15	18	14	16	15	17	15	15	16	17	15	15	14	16	17	15	13	16	19	15	15	16	15	14	16	14	15	15	15	16	14	15	17	13	15	14	16	14
electron_/_hydrogen_transport#20.01.15	90	80	95	91	88	89	95	88	89	75	89	115	88	86	97	98	104	83	136	118	107	134	145	83	133	109	106	112	118	125	120	103	120	153	185	186	178	217	169	193	212	108	110
biosynthesismetabolism_of_secondary_products_derived_from_L-phenylalanine_and_L-tyrosine#01.20.35	0	0	2	1	0	1	1	1	3	4	1	2	3	4	1	3	2	2	8	2	2	2	3	4	3	4	5	1	6	8	10	3	3	7	8	13	7	11	5	9	15	4	5
degradation_of_phenylalanine#01.01.09.04.02	6	5	4	4	5	4	6	6	4	6	6	15	8	7	8	11	9	7	16	13	15	16	22	8	18	20	10	13	13	16	12	10	9	16	33	33	24	35	26	33	34	16	14
energy_conversion_and_regeneration#02.45	20	18	18	19	18	21	21	21	19	19	24	31	22	25	23	25	29	18	29	28	31	36	38	15	49	31	32	35	44	44	41	30	36	54	61	70	56	80	56	68	81	28	30
electromagnetic_waves_stress_response_(e.g._UV,_X-ray)#32.01.13	1	1	1	1	1	1	1	1	1	1	1	2	1	1	1	1	1	1	1	1	1	1	1	1	1	1	1	1	1	1	1	1	1	1	1	1	1	1	1	1	1	1	1
regulation_of_phosphate_utilizationregulation_of_phosphate_metabolism#01.04.04	12	13	18	13	15	15	18	13	13	13	13	13	18	12	11	14	16	14	19	16	15	19	17	13	17	21	17	15	22	19	19	15	18	21	19	17	17	24	18	18	17	19	17
N-directed_glycosylation,_deglycosylation#14.07.02.02	21	20	18	20	20	18	21	18	19	23	17	19	19	21	20	20	22	22	21	22	20	19	21	15	20	21	19	19	20	21	20	22	21	23	32	31	30	35	28	33	29	14	15
bacteriocins#32.05.05.03	1	1	1	1	1	1	1	1	1	1	2	5	1	3	1	2	3	2	6	1	4	2	4	1	5	2	3	3	2	2	4	1	2	4	3	3	3	3	2	4	8	5	5
DNA_topology#10.01.02	28	29	30	30	31	30	32	27	30	31	29	34	30	30	33	33	30	32	43	33	32	29	32	27	34	30	27	29	29	32	32	34	30	29	35	30	31	36	34	30	29	30	27
biosynthesis_of_alanine#01.01.11.01.01	0	0	0	0	0	0	0	0	0	0	0	2	0	0	0	0	0	0	0	0	0	1	0	0	0	0	1	1	1	1	2	0	1	1	2	2	2	2	2	2	3	1	1
ion_transport#20.01.01	5	6	4	4	6	4	5	6	5	5	5	6	4	5	6	6	6	6	5	5	4	6	9	4	5	7	5	9	6	5	7	4	5	7	8	8	6	8	7	9	11	5	5
biosynthesismetabolism_of_alkaloids#01.20.17.09	5	6	6	6	7	6	6	5	5	5	5	10	4	4	5	4	7	6	11	4	6	12	7	3	6	8	8	5	7	7	10	5	7	9	17	15	10	17	10	15	24	10	11
metabolism_of_vitamins,_cofactors,_and_prosthetic_groups#01.07	32	28	32	32	32	33	37	33	32	30	29	51	33	38	32	35	42	37	43	40	45	48	52	28	64	48	47	43	51	62	52	44	45	65	78	85	76	101	77	81	98	42	37
protein_modification#14.07	54	49	53	57	56	60	48	54	51	45	51	64	49	52	50	58	58	59	68	70	54	70	66	54	73	65	62	64	60	50	61	59	65	68	81	74	79	88	77	77	82	65	64
diterpenes_metabolism#01.06.06.07	1	2	1	2	0	0	0	0	1	2	0	1	0	0	1	3	6	1	7	6	3	1	2	1	1	1	0	3	2	2	2	2	3	4	10	7	4	3	5	5	3	2	2
pyrimidine_nucleotide/nucleoside/nucleobase_anabolism#01.03.04.03	11	11	12	14	13	12	14	11	12	11	10	12	13	12	10	13	12	12	14	11	13	15	15	11	13	13	14	10	15	15	16	13	14	13	14	14	14	14	14	13	16	10	10
vesicle_fusion#20.09.07.27	14	14	15	16	14	15	13	15	14	13	15	16	16	15	17	15	18	15	16	18	14	17	16	10	17	16	18	16	16	16	16	17	17	17	22	21	19	19	18	20	20	14	15
metabolism_of_cysteine#01.01.09.03	3	4	3	1	3	3	3	4	4	4	2	3	3	4	3	2	4	3	3	2	3	3	4	3	2	1	1	3	2	2	2	2	2	2	4	2	3	4	3	4	3	2	2
single_amino_acid_fermentations#02.16.17.01	1	1	1	1	2	1	1	1	1	1	2	1	1	1	1	1	1	1	1	1	1	2	1	1	1	2	1	1	1	1	1	1	1	1	0	1	1	1	1	1	1	0	0
modification_with_sugar_residues_(e.g._glycosylation)modification_with_sugar_residues_(e.g._glycosylation,_deglycosylation)#14.07.02	14	16	15	16	16	13	17	15	15	19	21	20	21	20	18	19	19	18	21	19	19	23	22	22	26	18	16	19	19	22	24	19	24	22	20	20	21	18	20	21	21	24	26
anaerobic_respiration#02.13.01	2	2	3	4	4	3	4	3	3	2	5	3	4	3	3	4	2	3	3	5	2	4	3	4	3	4	3	2	4	6	4	5	7	7	4	4	4	4	4	4	4	4	4
degradation_of_methionine#01.01.06.05.02	4	4	3	3	3	3	3	4	4	3	3	4	2	3	3	3	3	4	3	3	3	3	3	2	3	3	3	2	3	2	2	3	3	3	3	3	3	3	3	3	3	3	3
nucleolus#70.10.07	0	0	0	0	0	0	0	0	0	0	0	0	0	0	0	0	0	0	0	0	0	0	0	0	0	0	0	0	0	0	0	0	0	0	0	0	0	0	0	0	0	0	0
FAD/FMN_binding#16.21.05	17	18	18	18	18	17	19	18	17	14	18	28	16	21	19	18	23	19	26	22	21	26	29	10	27	24	24	25	35	31	29	24	26	39	41	42	39	45	39	41	46	26	27
regulation_of_nitrogen_metabolism#01.02.07.01	1	1	2	1	0	1	2	1	1	1	2	2	2	2	1	2	1	1	12	4	2	3	2	1	4	11	4	3	0	2	1	1	1	2	2	2	2	3	2	4	2	2	2
conversion_to_kinetic_energy_(e.g._movement)#02.45.11	4	4	4	4	4	4	4	4	4	5	4	4	4	5	4	2	5	4	5	4	4	4	4	3	4	4	4	4	4	4	4	4	4	4	5	4	4	4	4	3	3	4	4
biosynthesismetabolism_of_thioredoxin,_glutaredoxin,_glutathion#01.20.37.01	7	7	8	5	7	7	7	7	8	5	6	11	6	5	6	12	9	4	9	9	10	10	13	6	12	10	8	9	15	12	14	12	12	20	12	14	11	13	11	13	15	6	8
regulation_of_C-compound_and_carbohydrate_metabolism#01.05.25	74	69	74	76	74	74	77	73	68	73	74	77	75	67	71	73	74	78	88	81	73	82	81	61	88	76	76	78	85	85	86	78	82	94	109	106	102	118	96	98	110	80	76
amino_acid_metabolism#01.01	57	57	55	55	54	56	51	53	56	52	59	79	51	57	55	54	68	59	81	70	65	75	79	51	83	71	68	69	74	81	74	60	69	92	92	95	80	103	79	101	123	76	76
PROTEIN_WITH_BINDING_FUNCTION_OR_COFACTOR_REQUIREMENT_(structural_or_catalytic)#16	7	7	7	7	7	7	7	7	7	6	5	8	8	7	7	7	6	8	8	8	6	8	8	4	7	8	7	6	7	7	6	5	7	7	9	6	7	6	7	6	7	5	7
hyphe#47.01.01	2	2	2	2	2	2	2	2	2	2	2	3	2	2	3	3	2	2	2	2	1	2	2	0	2	2	2	2	2	2	2	2	2	2	2	2	2	2	2	2	2	1	1
biosynthesismetabolism_of_amines#01.20.17.03	6	6	5	5	5	5	5	5	5	5	7	7	7	4	5	4	6	5	7	7	6	7	7	7	9	7	7	7	6	9	6	5	5	7	12	14	10	16	7	14	16	11	9
biosynthesis_of_phenylalanine#01.01.09.04.01	9	9	8	7	8	7	8	10	7	8	7	17	9	11	11	13	11	9	19	15	16	20	23	9	20	20	12	17	14	17	14	15	14	19	31	35	28	36	28	35	35	14	13
centromere/kinetochore_complex_maturation#10.03.04.01	4	4	3	4	4	4	3	3	4	3	4	3	4	4	3	4	3	5	4	3	4	4	4	3	4	3	3	3	4	4	4	4	4	3	3	3	3	3	3	3	4	3	3
ori_recognition_and_priming_complex_formation#10.01.03.03	14	14	14	14	14	14	14	13	14	14	14	16	14	14	16	14	15	15	14	14	14	13	13	11	17	13	14	12	12	13	14	14	13	13	16	13	13	13	12	13	13	14	12
metabolism_of_isoleucine#01.01.11.02	1	1	1	1	1	1	1	1	1	1	1	1	1	1	1	1	1	1	1	1	1	1	1	0	1	0	1	1	1	1	1	1	1	1	1	1	1	1	1	1	1	1	1
endosome#70.22	0	0	0	0	0	0	0	0	0	0	0	0	0	0	0	0	0	0	0	0	0	1	0	0	0	0	0	1	0	0	0	0	0	0	0	0	0	0	0	0	0	2	2
S-adenosyl-methionine_-_homocysteine_cycle#01.05.13.01	4	3	3	3	3	3	4	3	3	4	2	4	2	4	2	3	4	3	3	3	3	3	3	2	3	3	3	2	2	2	2	2	3	4	4	4	5	4	4	5	4	3	3
tRNA_modification#11.06.02	39	36	37	40	39	38	36	37	37	30	36	37	34	38	37	40	35	38	46	40	39	41	40	33	37	44	36	31	40	38	39	37	39	40	44	42	48	48	46	45	42	37	39
electron_transport_and_membrane-associated_energy_conservation#02.11	55	55	54	60	54	56	58	57	58	50	56	72	58	57	63	64	61	57	72	64	67	74	76	45	84	68	66	71	72	77	69	59	70	92	106	112	109	128	104	117	134	85	71
transcription_termination#11.02.03.01.07	5	5	5	5	5	5	5	5	5	6	5	5	6	5	5	5	5	6	6	5	5	6	6	4	6	4	6	5	5	4	4	3	6	4	5	5	5	5	5	5	5	6	3
meiosis_I#10.03.02.01	1	1	1	2	1	1	1	1	1	1	2	2	2	1	2	1	1	1	1	2	2	2	2	2	2	2	2	2	2	2	2	2	1	1	2	2	2	3	2	2	2	2	2
neurotransmitter_transport#20.01.26	2	3	3	2	1	3	3	3	2	3	2	12	3	4	2	6	8	4	8	5	5	13	13	6	18	14	14	9	7	8	9	8	8	9	29	29	19	39	16	30	29	8	8
cell_adhesion#34.07	4	3	3	3	4	4	4	5	4	4	5	4	5	5	5	5	4	5	5	5	4	5	6	4	5	5	4	4	5	5	5	3	5	6	5	5	5	5	5	5	8	5	5
meta-cleavage#01.05.11.07.01.03	1	1	1	1	1	1	1	1	1	0	3	2	1	0	2	0	1	0	1	1	1	1	4	2	5	3	2	2	4	4	5	2	2	6	4	7	1	6	1	4	9	0	0
endocytosis#20.09.18.09.01	35	34	36	35	37	32	33	34	38	35	35	36	34	32	36	38	37	38	40	37	38	40	32	34	38	37	32	37	36	39	41	35	42	44	44	45	47	45	44	42	45	36	32
C-compound_and_carbohydrate_transport#20.01.03	78	78	78	82	82	78	74	72	78	68	73	139	71	83	70	73	84	76	99	88	82	117	124	57	186	112	119	114	130	149	131	116	123	158	266	260	201	307	192	255	332	170	161
cytoplasmic_and_nuclear_protein_degradation#14.13.01	37	33	35	38	35	36	37	35	36	32	38	50	38	38	36	39	41	36	51	48	45	42	47	34	54	48	59	49	50	50	49	39	43	52	54	53	54	58	53	56	62	41	42
metabolism_of_methionine#01.01.06.05	5	5	6	6	6	6	6	6	7	6	8	7	8	7	8	8	7	7	9	10	7	8	9	6	9	8	9	8	9	8	9	8	10	10	12	10	10	10	9	11	13	9	8
cell_cycle_dependent_actin_filament_reorganization#10.03.05.03	8	7	8	9	8	9	9	9	9	7	9	10	10	6	8	9	9	9	9	9	8	7	10	5	8	8	8	9	6	8	9	8	8	8	9	8	9	11	8	9	8	8	7
transport_ATPases#20.03.22	52	52	52	53	53	51	50	49	49	45	57	73	53	58	56	58	66	51	74	62	60	66	75	46	75	61	60	70	63	66	68	60	66	75	112	98	92	124	87	100	114	71	70
nucleotide_transportnucleotide/nucleoside/nucleobase_transport#20.01.17	15	16	16	16	13	14	18	15	15	14	18	21	14	18	18	16	17	20	16	19	15	20	21	12	25	17	20	18	17	18	18	16	16	19	27	27	23	25	22	29	24	15	15
biosynthesis_of_proline#01.01.03.03.01	5	5	6	6	5	5	5	6	5	5	6	9	7	6	6	6	8	6	7	7	6	9	9	4	10	7	5	5	6	7	8	6	7	9	11	12	10	11	9	11	13	5	7
cytokinesis_(cell_division)_/septum_formationcytokinesis_(cell_division)_/septum_formation_and_hydrolysis#10.03.03	60	54	57	61	59	58	62	52	57	56	56	58	55	55	64	58	57	63	63	59	57	60	60	51	57	59	56	61	60	60	66	60	58	61	68	56	65	65	58	67	58	57	55
vacuolar_protein_degradation#14.13.04.02	9	8	6	9	7	8	9	10	7	7	9	10	8	8	7	9	10	7	12	9	9	8	11	7	11	11	12	13	11	11	12	9	10	11	17	16	15	17	16	15	23	11	10
biosynthesis_of_tyrosine#01.01.09.05.01	3	3	3	3	3	3	3	3	3	1	2	5	2	4	4	4	3	3	3	3	3	5	5	1	6	4	4	3	5	5	4	3	5	6	9	9	10	11	10	11	10	2	2
protein_kinase_cascadesprotein_kinase#30.01.05.01	17	17	17	16	17	16	16	18	17	16	16	17	17	16	17	17	16	17	19	18	20	20	17	17	21	18	18	19	16	17	17	16	19	19	20	21	20	21	21	20	19	15	15
homeostasis_of_metal_ions_(Na,_K,_Ca_etc.)#34.01.01.01	99	102	100	101	99	100	105	101	97	86	101	136	95	108	95	101	111	94	139	122	118	134	135	89	148	130	124	132	118	130	123	109	119	148	187	185	172	214	164	185	202	140	140
3'-end_processing#11.04.03.05	9	8	9	8	6	8	7	8	9	8	8	11	8	8	8	9	10	6	10	9	10	8	9	8	10	9	10	9	9	9	9	9	9	9	12	10	10	12	9	10	10	9	10
5'-end_processing#11.04.03.03	5	5	6	5	5	5	5	5	5	5	5	6	5	5	5	5	6	6	6	6	5	6	6	4	6	6	4	5	6	5	5	5	6	8	7	6	6	8	6	7	6	6	5
