# Supplementary material for: Introgression and gene family contraction drive the evolution of lifestyle and host shifts of hypocrealean fungi
Source: Mycology. 2018 May 24;9(3):176–88. doi: 10.1080/21501203.2018.1478333 (PMC6115877; doi:10.1080/21501203.2018.1478333)
Supplement: Supplemental Material [file TMYC_A_1478333_SM1858.zip › S4_table.xlsx]

## Sheet: Table S6
Appendix 10. Distribution of genes associated with pathogen-host interaction (PHI) in each fungal genome
FAMILY	Clonostachys rosea	Aciculosporium take	Atkinsonella hypoxylon	Atkinsonella texensis	Balansia obtecta	Claviceps fusiformis	Claviceps paspali	Claviceps purpurea	Epichloe aotearoae	Epichloe baconii	Epichloe bromicola	Epichloe elymi	Epichloe gansuensis	Epichloe mollis	Epichloe typhina	Fusarium fujikuroi	Fusarium oxysporum	Fusarium circinata	Hirsutella thompsonii	Hypocrella siamensis	Nectria haematococca	Periglandula ipomoeae	Stachybotrys chartarum	Trichoderma hamatum	Trichoderma harzianum	Trichoderma longibrachiatum	Epichloe festucae	Epichloe amarillans	Epichloe brachyelytri	Metarhizium acridum	Metarhizium anisopliae	Villosiclava virens	Cordyceps militaris	Beauveria bassiana	Trichoderma atroviride	Trichoderma reesei	Trichoderma virens	Fusarium graminearum	Fusarium pseudograminearum	Fusarium virguliforme	Hirsutella minnesotensis	Hirsutella rhossiliensis	Ophiocordyceps sinensis	Tolypocladium inflatum	Verticillium albo-atrum	Verticillium dahliae	Pochonia chlamydosporia
PHI:538	162	29	27	25	27	29	21	24	24	27	28	30	25	27	28	146	155	127	30	33	162	61	58	65	61	44	30	27	27	35	45	24	43	40	68	53	76	95	91	137	32	31	16	38	69	78	84
PHI:482	84	7	10	11	12	8	9	110	7	8	9	9	8	7	6	55	64	51	12	8	84	9	16	14	13	10	8	7	6	13	8	8	6	8	18	15	17	42	40	51	30	13	8	15	15	20	13
PHI:438	74	9	19	17	20	13	13	11	13	13	12	13	14	12	11	65	56	47	29	22	74	31	54	22	22	25	20	8	14	34	47	13	22	30	29	27	43	49	44	48	55	36	17	20	20	21	29
PHI:59	67	4	13	10	11	9	9	7	10	7	10	8	13	7	8	49	52	40	16	15	67	25	37	32	35	19	9	7	7	14	23	10	18	14	38	26	42	33	31	43	21	14	8	20	19	24	30
PHI:441	43	3	4	4	8	4	5	4	6	7	5	6	6	5	8	45	44	42	8	19	43	15	29	12	11	16	10	8	7	15	14	7	6	8	18	21	28	42	52	32	21	13	11	10	14	15	24
PHI:544	48	8	12	10	11	10	10	7	16	16	11	13	14	12	12	43	36	36	30	36	48	32	21	34	32	14	13	15	11	19	29	11	33	32	38	18	37	30	33	37	37	32	11	30	16	16	34
PHI:876	0	3	0	0	0	0	0	18	0	0	1	1	0	0	0	0	3	1	1	1	0	0	2	1	0	0	0	0	0	1	2	0	0	1	0	0	1	0	0	0	78	12	0	3	0	0	5
PHI:404	44	5	3	7	8	10	8	8	9	12	12	8	6	8	9	27	31	23	16	13	44	38	23	12	9	6	7	9	7	11	20	9	12	8	13	8	17	28	36	20	27	8	8	11	20	22	30
PHI:1100	46	10	13	13	13	11	7	9	12	13	12	10	10	12	10	39	48	36	15	18	46	21	23	26	25	20	13	13	11	13	17	8	13	14	28	19	24	24	23	32	14	13	6	12	20	20	22
PHI:784	38	6	7	4	9	6	5	7	3	3	6	7	5	4	6	32	39	23	12	9	38	12	17	26	22	11	4	4	6	13	15	5	8	15	26	14	18	24	23	28	19	15	6	11	15	17	15
PHI:812	41	4	6	7	7	5	6	6	10	7	7	9	9	7	8	32	26	25	11	7	41	14	20	24	23	21	8	7	8	21	21	5	19	18	29	24	29	21	22	25	14	12	4	14	17	21	29
PHI:881	30	2	3	3	1	5	4	4	3	2	3	3	3	3	4	26	32	17	6	5	30	10	9	28	18	15	3	3	3	11	10	3	8	9	27	16	25	17	13	22	8	7	4	4	12	11	14
PHI:267	17	4	11	14	11	7	6	7	15	13	12	10	15	14	14	18	18	17	18	8	17	45	12	19	15	13	13	11	10	15	20	5	36	38	13	12	23	15	14	24	16	19	16	28	9	8	25
PHI:541	30	3	3	2	1	5	4	5	4	3	4	3	3	5	4	17	30	19	11	3	30	16	11	17	13	10	4	5	4	7	10	3	7	7	17	13	25	21	18	21	19	7	5	7	10	12	20
PHI:511	19	2	5	2	3	7	6	3	5	6	3	3	3	5	3	24	25	23	10	8	19	12	14	17	18	11	4	6	4	10	13	1	12	15	21	10	20	16	15	18	10	6	1	3	2	6	16
PHI:419	23	2	2	3	3	4	3	3	3	2	4	3	4	2	3	16	20	14	1	4	23	8	15	16	15	14	4	2	3	6	8	2	4	5	18	12	18	12	13	17	4	4	2	3	14	12	8
PHI:1047	15	2	1	1	2	4	2	5	2	1	1	1	1	1	1	12	15	8	2	2	15	8	12	18	15	9	1	1	2	3	5	0	2	3	20	10	20	7	5	9	8	2	2	3	7	6	10
PHI:1018	18	5	5	7	7	7	9	7	11	11	11	11	7	8	5	13	16	16	10	7	18	17	10	11	10	7	11	7	10	8	9	6	8	8	9	10	11	12	12	11	10	7	4	9	11	10	11
PHI:413	21	2	4	5	3	5	5	3	4	4	4	3	4	5	4	17	18	18	9	5	21	14	8	14	13	7	2	3	2	8	10	3	3	3	13	8	12	12	11	16	7	3	3	8	4	3	14
PHI:26	22	3	5	6	3	2	1	0	3	1	3	4	4	2	3	11	13	14	8	5	22	7	10	15	13	7	4	2	5	7	4	2	5	9	17	9	11	11	12	11	7	6	0	10	3	5	12
PHI:55	22	4	3	4	5	6	5	8	8	11	9	9	7	9	6	13	16	12	6	12	22	13	14	18	11	15	13	9	11	12	15	5	9	9	16	11	17	7	10	12	12	15	2	7	10	15	17
PHI:922	19	4	5	4	4	5	3	3	6	8	5	6	7	6	6	16	16	17	12	10	19	7	20	11	9	9	6	9	6	10	12	3	9	7	8	10	13	11	11	13	12	9	4	10	17	15	15
PHI:513	22	3	3	4	3	4	3	4	3	3	3	3	3	3	3	14	13	11	3	6	22	16	7	6	6	4	3	3	3	9	11	3	9	11	8	5	9	10	9	13	2	5	3	11	10	10	15
PHI:716	13	1	0	0	2	1	4	1	1	2	3	2	0	2	0	12	15	12	6	7	13	7	15	9	7	5	2	2	3	5	7	1	5	7	14	6	14	12	8	13	6	6	5	6	8	7	5
PHI:160	5	1	7	7	8	7	3	7	7	10	6	8	7	5	9	4	5	8	7	4	5	18	3	18	13	5	17	8	9	7	9	2	3	10	16	5	11	7	4	6	13	19	7	11	5	1	10
PHI:211	16	15	15	15	13	15	19	17	17	16	13	15	15	17	15	13	23	16	10	7	16	23	16	13	11	14	14	13	16	20	16	13	11	18	25	22	33	17	12	15	16	15	18	16	15	14	16
PHI:191	23	2	0	1	2	2	1	1	1	1	2	1	2	1	1	7	14	8	2	2	23	3	6	7	3	3	0	1	1	2	2	2	2	3	3	4	6	9	8	13	1	0	0	4	3	2	5
PHI:1046	10	0	0	0	0	1	0	1	2	1	1	1	2	1	1	8	10	8	9	11	10	7	14	5	7	1	1	1	1	5	4	0	5	5	6	4	7	8	9	6	8	6	3	5	12	11	7
PHI:1021	14	1	2	3	3	2	3	3	3	4	3	3	5	3	4	13	13	11	3	3	14	6	3	6	8	6	5	4	3	5	9	2	3	5	9	4	12	8	7	12	4	2	1	2	4	5	7
PHI:1051	8	2	4	3	4	4	3	3	3	2	4	3	3	2	2	9	10	11	6	9	8	6	7	8	9	5	2	3	2	6	9	2	5	2	9	4	11	4	3	9	14	4	4	10	0	1	8
PHI:255	7	0	5	3	1	3	2	2	4	5	3	2	5	3	3	7	7	6	6	10	7	3	10	9	7	2	6	4	3	7	4	1	3	3	7	4	9	2	2	8	13	13	5	11	2	1	5
PHI:440	20	8	12	14	15	13	13	13	10	10	10	11	10	10	10	16	25	15	10	11	20	15	10	8	8	11	11	9	10	12	16	10	13	13	10	11	14	15	13	17	15	15	10	13	13	13	14
PHI:668	12	4	2	3	4	4	3	4	4	5	4	3	3	5	5	9	19	13	2	3	12	4	5	3	3	2	4	5	4	5	7	3	3	3	3	2	5	6	5	10	2	2	1	3	4	5	4
PHI:133	13	4	5	4	3	2	2	4	3	4	3	3	4	4	3	13	13	11	8	3	13	7	7	3	5	4	4	3	5	5	4	2	6	6	4	1	3	7	7	11	1	4	1	3	9	9	5
PHI:325	3	1	1	3	7	2	3	1	2	2	2	3	3	3	1	9	7	10	5	4	3	5	9	3	4	3	2	2	4	6	14	2	5	5	5	4	9	4	3	8	9	12	4	5	7	7	7
PHI:143	10	0	1	1	1	0	0	0	0	0	0	0	0	0	0	11	9	11	1	1	10	2	0	4	4	2	0	0	0	2	2	0	2	3	6	3	6	4	3	9	1	1	1	2	2	3	2
PHI:479	4	1	0	1	1	3	2	1	5	5	6	5	3	6	4	3	2	3	9	8	4	4	2	2	1	1	6	5	4	6	11	1	6	6	3	1	1	2	2	3	7	7	5	6	2	3	14
PHI:510	10	1	3	5	7	3	1	3	4	4	4	3	2	6	4	8	9	12	8	7	10	10	7	5	7	5	3	2	6	10	11	4	7	5	10	5	4	8	6	8	4	4	3	8	4	7	8
PHI:223	1	0	0	0	0	0	0	1	0	0	0	0	0	0	0	0	18	0	0	1	1	0	7	0	0	0	0	0	0	0	0	0	0	0	0	0	0	0	0	0	6	1	0	1	0	0	0
PHI:222	5	0	0	0	0	0	0	0	0	0	0	0	0	0	0	4	5	4	0	0	5	0	13	1	0	0	0	0	0	0	0	0	0	0	0	0	0	5	4	5	0	0	0	0	8	9	0
PHI:714	4	2	4	2	2	1	0	1	3	2	4	0	3	0	1	3	4	7	2	7	4	5	13	6	5	1	1	1	0	1	4	3	3	6	8	3	8	6	6	6	6	4	6	4	2	1	6
PHI:243	9	1	3	1	1	1	1	2	2	3	2	2	2	2	2	6	14	5	2	1	9	3	4	5	2	2	2	2	2	5	4	1	2	2	2	2	3	9	6	6	2	3	0	3	6	6	2
PHI:144	10	2	7	7	5	6	6	2	5	7	7	5	4	5	7	5	13	6	5	2	10	7	9	9	5	5	7	5	8	5	7	2	5	1	6	6	9	8	5	6	10	7	4	4	7	10	7
PHI:748	9	4	2	3	2	2	2	2	2	2	2	2	2	3	2	6	12	6	2	2	9	5	5	6	9	5	2	3	2	2	2	2	2	2	6	4	6	5	5	7	3	2	1	0	6	9	3
PHI:871	0	0	0	0	0	0	0	12	0	0	0	0	0	0	1	0	0	0	0	0	0	0	0	1	0	0	0	0	1	1	0	0	0	0	0	0	0	0	0	0	13	4	0	0	0	0	0
PHI:112	14	0	0	1	1	1	1	1	1	1	0	1	0	0	0	7	8	5	2	1	14	5	1	3	2	0	1	2	1	2	2	0	2	3	2	2	3	2	2	6	3	0	0	2	3	2	3
PHI:697	8	2	6	7	5	8	6	8	3	3	5	4	5	4	4	8	7	9	4	5	8	5	6	8	8	7	4	4	3	8	9	5	13	11	10	7	10	6	6	8	4	3	6	6	3	4	9
PHI:901	15	3	4	4	4	5	4	3	4	4	4	3	4	4	4	9	9	8	6	7	15	9	4	4	4	3	4	4	4	7	6	5	8	9	6	4	6	7	7	7	10	8	5	8	4	6	7
PHI:432	3	0	2	2	2	1	1	2	5	2	4	3	2	2	3	1	2	1	13	6	3	4	1	1	1	1	2	4	4	5	7	2	4	4	1	1	1	1	1	2	8	6	1	3	1	1	5
PHI:509	13	5	5	6	7	6	5	4	6	5	5	5	5	5	4	11	10	9	6	4	13	6	5	7	8	9	4	5	5	7	9	4	10	10	7	8	10	8	7	9	5	6	4	5	7	7	6
PHI:12	2	1	1	6	5	2	1	3	3	4	2	2	2	5	2	5	3	6	2	4	2	4	3	4	1	0	8	3	4	8	6	2	3	3	1	0	7	7	3	3	11	4	0	2	2	1	4
PHI:886	0	0	0	0	0	0	0	2	0	0	0	0	0	0	0	0	0	0	0	0	0	0	2	0	0	0	0	0	0	0	0	0	0	0	0	0	0	0	0	0	16	0	0	1	0	0	0
PHI:508	4	1	2	3	4	2	2	2	3	3	1	3	3	1	3	8	8	9	3	4	4	4	1	6	4	3	3	0	1	2	3	2	4	3	6	7	6	5	8	7	5	1	1	9	3	2	4
PHI:552	5	2	1	1	1	2	2	2	0	2	1	1	1	2	2	8	8	8	5	2	5	3	3	2	3	1	4	1	1	4	8	1	2	4	3	2	2	5	6	7	7	3	5	3	2	2	2
PHI:737	10	4	2	3	3	4	6	5	3	5	5	3	6	4	5	7	6	10	4	7	10	8	4	5	3	3	3	5	2	3	7	1	5	5	5	5	9	5	5	6	6	7	4	10	8	6	8
PHI:258	5	0	0	0	0	0	0	0	0	0	0	0	0	0	0	5	7	9	1	2	5	3	2	1	1	1	0	0	0	1	1	0	0	1	1	1	1	2	3	5	2	0	0	3	5	3	2
PHI:653	0	0	0	0	0	0	0	0	0	0	0	0	0	0	0	0	0	0	1	0	0	0	0	1	1	0	0	0	0	2	12	0	3	7	1	0	1	1	0	0	1	0	0	0	1	1	3
PHI:131	3	0	0	0	0	0	0	0	0	0	0	0	0	0	0	7	6	6	0	0	3	2	0	0	0	0	0	0	0	1	2	1	0	0	0	0	0	2	2	5	0	0	0	0	6	5	2
PHI:106	4	0	1	0	3	1	1	1	0	0	0	1	0	1	0	3	5	3	3	1	4	4	2	5	5	6	1	0	1	5	4	0	1	1	5	6	4	3	3	5	0	1	2	5	2	3	3
PHI:423	15	11	14	13	14	12	12	10	13	13	13	15	14	13	12	11	13	13	14	13	15	14	9	11	12	12	14	13	13	11	10	16	8	12	14	14	14	11	10	11	16	14	10	10	14	13	13
PHI:179	5	0	0	0	0	0	0	0	0	0	0	0	0	0	0	3	3	4	0	0	5	1	7	0	0	0	0	0	0	0	0	0	0	0	0	0	0	3	4	4	0	0	0	0	6	5	0
PHI:101	2	1	1	1	1	0	1	2	3	2	3	1	2	1	1	2	3	2	3	3	2	3	6	1	3	2	1	2	1	5	10	2	2	1	2	3	2	3	3	2	7	4	1	5	0	0	2
PHI:339	11	9	11	11	10	12	10	11	9	12	11	11	10	11	10	11	12	11	8	7	11	13	11	9	8	7	13	10	11	8	10	8	10	11	13	12	12	13	12	12	13	11	7	10	10	9	8
PHI:443	9	4	5	4	3	5	4	4	4	4	4	3	4	3	3	7	7	9	3	2	9	5	4	6	6	5	6	6	4	4	4	4	5	4	6	5	5	4	4	9	4	4	2	4	5	5	3
PHI:587	10	2	3	5	4	4	4	4	5	4	5	4	5	5	4	4	5	5	5	3	10	7	8	4	3	4	5	5	4	3	5	2	3	2	4	4	4	6	6	3	4	4	0	3	5	6	7
PHI:566	3	0	0	0	0	1	0	1	0	0	0	0	0	0	0	3	3	3	0	0	3	2	7	2	2	2	0	0	0	0	0	0	0	0	2	2	2	2	2	3	0	0	0	0	5	6	1
PHI:1085	5	2	6	3	4	4	4	3	5	4	4	3	6	5	5	6	6	6	2	3	5	6	4	4	4	3	6	4	2	5	4	3	6	4	4	3	4	4	3	6	1	2	1	6	2	2	7
PHI:199	8	1	0	0	0	1	1	1	2	0	3	2	1	0	1	3	4	5	2	2	8	4	5	2	3	2	0	0	2	2	1	1	2	2	3	2	2	3	3	4	3	2	0	2	3	2	1
PHI:202	6	0	2	3	3	2	2	3	2	2	1	1	1	1	1	4	5	5	4	2	6	2	4	4	5	4	2	1	2	1	3	4	2	4	4	4	6	5	5	4	5	3	0	2	3	5	4
PHI:244	6	3	3	3	3	3	3	2	3	3	4	3	3	3	3	5	5	4	7	3	6	3	3	3	3	2	3	3	3	4	5	3	4	4	3	2	4	5	4	5	6	4	2	4	1	3	4
PHI:291	0	2	0	1	1	3	4	3	3	3	2	2	2	2	2	0	0	0	0	2	0	4	0	0	3	1	1	2	2	0	1	1	0	0	4	3	6	0	0	0	1	1	0	1	1	0	4
PHI:407	3	1	0	0	1	0	2	0	2	1	2	2	2	2	2	3	3	3	2	0	3	3	3	3	2	1	2	1	2	0	1	1	1	2	2	2	3	4	4	5	2	1	1	1	5	7	2
PHI:246	1	0	4	3	1	3	2	2	3	3	5	3	2	3	4	0	2	0	1	1	1	1	0	1	0	1	4	3	4	1	1	2	0	2	1	1	1	1	1	1	0	1	1	1	2	3	0
PHI:115	2	1	2	1	1	2	2	2	1	1	1	1	1	1	1	4	4	3	1	1	2	1	1	2	2	1	1	1	1	1	1	2	0	1	3	2	2	2	2	1	1	1	0	0	7	7	1
PHI:504	8	4	4	4	5	4	5	5	4	6	4	5	6	6	4	6	8	8	4	4	8	6	5	7	6	5	7	5	4	5	5	4	5	5	6	6	7	7	7	7	4	4	1	6	6	6	6
PHI:24	3	0	2	1	1	1	2	3	1	1	1	2	1	1	2	4	3	4	1	1	3	2	7	1	1	1	1	1	2	1	1	1	3	3	1	1	1	4	5	3	1	2	1	1	4	2	3
PHI:180	6	0	0	0	0	0	0	0	0	0	0	0	0	0	0	2	2	2	0	0	6	0	4	0	0	0	0	0	0	0	0	0	0	0	0	0	0	2	2	2	0	0	0	0	4	4	0
PHI:184	2	2	2	4	3	3	1	6	2	0	1	2	0	1	1	1	1	1	3	2	2	1	2	2	1	0	1	2	1	3	5	1	2	3	2	1	1	1	1	1	1	2	1	2	3	2	6
PHI:1048	6	1	1	1	0	2	1	2	1	1	1	1	1	1	1	5	4	3	4	3	6	4	3	2	2	2	1	1	1	1	1	1	3	2	3	2	2	3	3	5	1	3	1	0	2	2	2
PHI:672	2	0	0	0	0	0	0	0	0	0	0	0	0	0	0	3	3	3	0	0	2	0	1	0	0	0	0	0	0	0	0	0	0	1	0	0	0	3	6	3	0	0	0	0	2	3	0
PHI:233	6	0	0	1	0	0	0	0	0	0	0	0	0	0	1	0	0	0	1	1	6	1	1	2	0	0	1	0	0	0	1	0	0	1	5	3	4	0	0	0	1	1	0	1	0	0	1
PHI:105	4	1	1	1	1	1	0	1	1	1	1	1	1	1	1	2	6	2	1	3	4	1	2	2	2	2	1	1	1	3	3	3	2	2	2	2	2	4	4	3	3	2	0	2	1	1	5
PHI:358	3	2	2	2	2	1	1	2	1	1	1	2	2	1	1	1	9	2	2	1	3	2	1	2	2	1	1	1	1	1	3	1	1	2	2	1	2	2	2	2	1	1	1	1	1	1	3
PHI:458	1	0	2	2	1	0	0	0	0	0	0	0	0	0	0	2	2	2	2	0	1	4	2	5	2	3	0	0	0	0	0	0	2	2	3	2	2	1	1	2	1	2	1	1	2	4	1
PHI:397	4	3	5	6	4	4	4	3	3	4	4	5	6	4	4	5	5	5	5	4	4	4	0	3	6	4	3	4	5	5	5	4	6	7	5	4	5	6	6	5	6	3	4	5	3	3	7
PHI:1049	3	1	2	1	1	1	1	1	1	1	0	0	0	1	1	2	2	2	1	4	3	1	6	1	1	1	1	1	1	1	3	0	4	3	1	1	3	1	1	2	2	4	1	1	1	1	3
PHI:734	5	2	1	1	1	2	1	1	1	1	2	1	1	1	1	2	4	2	1	1	5	2	1	3	1	1	1	1	2	1	0	1	1	1	6	2	5	2	2	3	1	1	1	0	2	1	1
PHI:157	8	2	3	3	3	3	3	3	3	3	2	3	3	3	3	4	4	2	3	3	8	5	2	6	4	3	4	3	3	6	4	3	3	4	5	3	5	4	4	2	2	3	3	4	2	3	5
PHI:274	3	0	1	0	0	1	1	2	1	3	2	2	1	2	2	5	4	4	1	0	3	2	2	2	2	2	2	2	2	1	1	2	1	1	3	2	2	3	4	4	2	2	2	2	1	1	2
PHI:568	3	1	0	0	1	1	1	1	1	0	0	1	0	1	1	3	3	1	0	0	3	0	4	2	2	1	1	1	1	0	0	1	0	1	1	1	2	4	3	2	0	0	0	0	4	3	0
PHI:1026	5	3	3	3	3	4	3	4	4	4	5	3	4	4	4	4	8	4	3	3	5	3	4	3	4	3	5	4	3	3	3	2	3	3	4	4	4	4	4	6	4	3	2	2	3	3	3
PHI:27	1	1	1	1	1	1	1	1	1	1	1	1	1	1	1	1	9	1	0	1	1	1	1	1	1	1	1	1	1	1	1	1	1	1	1	1	1	1	1	1	1	1	1	0	1	1	1
PHI:1005	2	2	1	1	0	1	1	0	1	2	2	1	2	2	2	2	6	2	0	2	2	0	2	0	0	0	3	3	2	1	1	0	2	2	0	1	2	1	1	1	0	0	1	0	2	0	0
PHI:543	1	0	0	0	0	0	0	0	0	0	0	0	0	0	0	1	1	1	0	2	1	0	3	0	0	1	0	0	0	1	1	0	0	0	0	0	0	0	0	1	0	2	0	1	1	0	0
PHI:823	6	5	5	4	4	4	5	4	5	4	5	5	5	5	3	3	4	3	2	4	6	5	2	4	4	4	4	6	5	3	4	4	3	7	4	4	4	4	2	4	5	4	3	3	3	3	4
PHI:213	2	4	3	3	4	2	2	2	2	3	2	3	3	3	3	2	2	2	0	1	2	2	2	0	1	1	4	3	3	1	3	2	3	3	4	3	2	2	2	1	1	0	0	0	0	2	2
PHI:1071	5	2	2	3	2	2	1	2	1	1	1	2	3	1	1	2	3	3	2	4	5	2	5	2	3	2	1	1	1	2	2	3	3	4	2	1	3	4	4	2	2	1	1	2	4	2	2
PHI:257	1	2	0	1	0	2	1	1	3	3	3	4	3	3	3	2	2	2	1	1	1	3	1	0	0	0	3	3	2	2	3	1	2	2	0	0	0	2	2	2	1	1	0	2	1	1	2
PHI:342	2	0	3	2	2	2	4	2	4	2	1	2	1	2	4	1	2	1	2	1	2	2	1	3	2	2	5	1	2	2	3	1	2	2	3	2	3	3	3	1	2	2	1	3	1	1	5
PHI:695	2	1	1	0	0	1	1	1	1	1	1	1	0	1	1	2	4	4	1	1	2	1	1	2	3	3	1	1	1	1	1	1	1	1	5	3	4	2	2	3	2	1	1	1	2	2	1
PHI:226	4	5	5	5	6	4	4	7	3	3	4	3	3	4	4	3	6	5	4	3	4	4	6	3	3	3	3	3	4	5	4	3	3	3	3	4	4	4	5	5	3	4	4	4	4	4	3
PHI:3	2	0	0	0	0	0	0	0	0	0	0	0	0	0	0	2	6	2	0	0	2	0	1	2	2	1	0	0	0	0	0	0	0	0	2	1	1	2	2	2	0	0	0	0	1	1	1
PHI:310	3	1	2	2	2	2	1	3	2	1	2	2	3	1	2	1	6	1	1	0	3	1	4	4	1	1	1	1	2	4	2	0	2	2	1	1	2	2	1	2	2	1	1	2	2	2	2
PHI:889	2	2	0	1	1	1	1	1	2	2	2	2	1	1	1	1	7	1	1	1	2	2	1	1	1	1	2	2	1	1	1	1	1	4	1	1	1	1	0	1	1	1	0	3	1	1	1
PHI:40	0	2	1	1	1	1	1	1	1	0	0	0	0	0	2	0	1	0	0	4	0	3	2	1	0	0	0	1	0	0	0	0	0	0	1	0	1	1	1	1	4	0	1	0	2	1	2
PHI:153	0	1	2	2	1	2	1	2	0	0	0	2	1	0	0	2	6	1	1	1	0	1	0	1	1	1	0	0	0	3	2	1	1	2	1	1	2	0	0	1	1	1	1	0	1	2	3
PHI:362	5	2	2	2	4	2	2	2	2	2	2	1	3	2	2	2	3	4	2	1	5	7	3	3	4	2	2	2	3	3	4	2	2	2	3	2	4	2	2	3	2	1	1	3	2	2	3
PHI:598	6	4	5	5	5	3	4	4	5	6	5	5	5	5	7	6	8	5	5	5	6	5	5	4	7	4	6	5	5	5	5	4	3	4	5	4	4	5	5	7	5	5	5	5	6	7	5
PHI:1082	2	1	3	1	1	2	3	1	3	4	2	2	3	2	2	1	1	2	2	1	2	1	1	2	1	1	2	2	2	1	1	2	4	3	1	2	6	2	1	1	4	1	1	1	2	1	1
PHI:172	3	6	3	3	3	2	4	4	4	3	1	3	3	3	4	3	3	3	2	3	3	4	3	3	3	3	6	3	4	4	4	3	3	2	4	4	5	3	3	4	3	2	2	3	3	2	3
PHI:217	2	1	1	0	1	2	1	1	1	1	2	2	1	1	1	4	1	3	1	0	2	0	2	1	1	1	2	2	3	2	1	0	2	1	1	2	1	4	4	3	1	1	0	1	3	3	2
PHI:785	2	4	2	3	2	4	3	3	3	3	3	3	4	3	3	3	4	3	4	1	2	3	1	1	1	2	4	3	3	3	3	2	2	3	2	2	2	3	3	3	4	2	1	5	1	1	3
PHI:167	4	3	3	2	1	3	3	2	3	2	3	2	2	2	3	3	3	4	2	1	4	1	3	3	3	3	3	3	3	4	5	1	1	3	3	2	3	2	1	2	1	3	1	2	2	4	3
PHI:343	2	1	1	1	1	1	1	1	1	1	1	1	1	1	1	2	8	2	0	1	2	1	1	1	1	1	1	1	1	1	1	1	1	1	1	1	1	2	2	2	1	1	1	1	1	1	1
PHI:469	2	2	1	1	1	1	1	1	1	2	1	1	1	1	0	3	5	3	1	1	2	4	2	2	1	0	2	2	2	2	1	1	1	1	1	1	1	2	3	3	4	1	0	2	1	1	3
PHI:376	2	2	1	2	3	2	1	2	0	1	1	1	1	1	1	2	2	1	1	2	2	2	1	3	2	3	1	1	1	2	3	2	0	2	3	4	6	2	2	2	2	2	2	1	2	2	3
PHI:547	3	2	1	1	1	2	1	1	1	0	1	0	2	0	1	3	3	3	0	0	3	2	2	2	2	2	0	1	0	0	1	2	1	1	3	2	3	2	2	3	0	0	0	1	0	1	1
PHI:455	4	1	3	3	3	2	2	1	1	1	1	1	0	1	1	1	3	2	3	2	4	2	1	3	3	3	2	1	1	2	1	1	2	2	3	4	4	1	1	2	2	3	1	1	2	2	3
PHI:200	4	1	4	3	2	1	1	1	1	3	3	2	2	2	1	2	5	4	1	1	4	3	2	2	1	2	1	2	1	1	2	2	2	2	2	1	2	1	1	2	1	1	1	0	3	3	2
PHI:903	2	1	2	2	2	3	2	2	2	2	3	2	3	2	2	2	2	2	2	1	2	3	0	1	1	1	2	2	2	5	5	4	2	2	1	1	1	2	2	2	3	2	1	1	1	1	3
PHI:253	0	1	0	0	0	0	1	0	0	0	0	0	0	0	0	2	4	1	2	0	0	1	2	1	1	1	0	0	0	1	1	1	0	0	1	1	1	0	1	2	4	1	0	1	0	0	3
PHI:17	1	0	1	1	2	1	1	0	1	1	1	1	1	1	1	1	2	0	1	1	1	1	3	3	4	0	1	1	1	1	2	0	1	2	3	1	2	1	2	2	0	1	0	3	1	1	4
PHI:72	2	1	3	2	2	1	1	1	1	1	2	0	1	2	2	2	2	2	3	2	2	4	0	0	1	1	1	1	0	1	0	1	3	2	2	1	1	1	0	0	2	0	0	2	2	3	1
PHI:270	6	4	5	4	4	5	5	4	4	4	4	4	6	4	5	4	4	5	4	3	6	5	4	3	3	2	4	4	4	4	5	3	4	5	4	3	5	4	4	4	4	4	4	4	2	3	3
PHI:740	3	0	0	1	0	0	0	0	0	0	0	0	0	0	0	1	4	1	0	0	3	0	2	0	0	0	0	0	0	0	0	0	0	0	0	0	0	2	2	0	0	0	0	0	2	3	0
PHI:181	3	1	1	1	1	1	0	1	0	0	0	0	0	0	0	1	1	1	0	0	3	1	3	2	1	1	0	0	0	0	0	1	0	0	1	1	2	1	1	1	0	0	0	0	4	3	1
PHI:496	3	2	1	1	1	1	1	1	1	2	1	2	1	1	1	3	6	3	1	1	3	1	1	1	1	1	1	1	1	1	1	1	1	1	1	1	1	2	2	3	2	1	2	1	1	2	2
PHI:146	1	0	3	1	1	2	1	1	0	4	0	0	1	1	2	0	2	1	1	0	1	1	1	0	1	1	0	0	1	1	0	2	2	0	0	1	1	2	3	1	1	2	0	2	2	1	2
PHI:416	2	2	0	0	2	0	1	2	1	1	0	2	1	2	0	1	1	2	1	1	2	3	1	3	1	1	1	2	1	1	0	2	1	2	0	0	0	1	1	1	4	0	1	2	0	0	1
PHI:323	3	0	0	0	0	2	2	1	1	1	1	1	1	1	1	3	3	3	0	0	3	2	1	2	2	1	1	1	1	1	1	0	1	1	2	1	2	2	2	3	0	0	0	0	1	0	1
PHI:667	2	1	1	1	1	1	1	1	1	1	1	1	1	1	1	3	4	3	1	1	2	2	1	2	2	2	1	1	0	4	4	0	1	1	2	2	2	2	2	2	1	1	1	2	2	2	3
PHI:208	1	5	3	3	2	3	3	2	2	3	2	2	3	3	3	2	2	3	1	1	1	3	1	2	3	2	2	2	2	1	2	3	2	3	2	2	3	2	3	1	3	2	3	2	1	2	3
PHI:355	2	1	1	1	1	1	1	1	1	1	1	1	1	1	1	4	3	4	1	2	2	2	1	2	1	1	1	1	1	1	1	2	1	1	4	1	1	2	2	4	2	1	0	1	1	1	1
PHI:652	1	0	0	0	0	0	0	0	0	0	0	0	0	0	0	1	1	0	0	0	1	0	2	0	0	1	0	0	0	4	4	0	0	2	0	1	1	0	1	1	1	0	0	0	0	0	1
PHI:254	3	1	3	1	2	2	1	1	2	2	3	2	1	1	1	4	1	1	2	2	3	3	3	2	0	1	1	1	2	2	1	3	0	2	1	1	3	1	3	1	1	2	1	3	1	1	3
PHI:68	1	0	0	0	1	2	0	2	0	0	0	2	0	0	0	1	1	1	3	0	1	1	2	0	0	0	1	1	2	2	1	1	1	2	0	0	1	1	1	1	3	3	1	2	0	0	1
PHI:867	2	1	1	2	1	0	0	0	1	1	2	1	0	1	2	2	2	3	1	2	2	1	0	2	2	0	2	1	1	0	1	0	0	1	3	0	2	2	2	1	1	1	0	0	1	0	0
PHI:113	2	0	0	3	1	2	1	1	0	0	1	0	1	0	0	3	1	2	2	2	2	1	2	2	2	2	0	0	0	1	1	1	2	1	2	3	2	2	1	1	1	2	0	2	1	1	2
PHI:392	2	3	4	2	2	3	3	2	2	2	2	3	2	2	2	2	2	2	3	2	2	2	3	2	2	1	3	2	2	2	3	2	1	2	2	2	2	2	2	2	4	2	5	1	1	1	2
PHI:378	6	4	6	5	5	6	5	5	5	7	6	6	5	6	6	5	5	5	4	5	6	7	5	5	4	4	4	6	6	5	5	5	4	5	5	5	6	5	4	4	5	5	3	4	4	5	5
PHI:364	3	2	1	1	1	1	2	2	2	2	2	2	2	2	2	2	2	2	2	1	3	3	0	2	3	2	2	2	2	2	3	2	2	4	3	3	4	1	1	2	2	2	1	3	0	1	2
PHI:277	3	3	3	2	2	3	3	2	3	2	3	3	1	2	2	2	2	2	4	2	3	3	3	2	2	2	3	2	2	3	2	2	2	3	2	2	3	2	2	3	4	4	4	4	4	3	2
PHI:1008	0	1	0	0	1	1	1	1	0	1	1	0	0	1	1	0	1	1	0	0	0	4	0	0	1	2	1	0	0	2	2	1	1	2	1	2	3	1	1	1	1	2	0	0	1	1	1
PHI:391	2	3	1	1	1	1	3	1	0	1	0	0	1	1	0	2	2	2	2	2	2	2	2	1	2	1	1	1	0	1	2	1	0	0	2	2	1	2	2	2	1	2	1	1	2	1	3
PHI:256	1	0	1	1	1	1	0	0	1	1	1	1	1	1	1	2	1	2	2	0	1	3	2	0	0	0	1	1	1	3	2	0	1	0	0	0	0	1	1	2	2	1	0	2	2	2	2
PHI:494	0	0	0	0	1	0	1	0	0	0	0	0	0	0	0	0	3	0	1	0	0	0	0	1	0	0	0	0	0	3	3	0	0	2	1	0	0	1	1	0	0	1	0	1	2	0	0
PHI:69	2	0	0	0	0	0	0	0	0	0	0	0	0	0	0	2	3	2	1	0	2	2	0	0	0	0	0	0	0	1	0	0	0	0	0	0	0	0	2	2	0	0	0	0	2	2	0
PHI:132	4	1	1	1	1	2	1	1	1	1	1	1	1	1	1	2	4	1	1	3	4	1	2	1	1	1	1	1	1	1	1	1	1	1	1	1	1	3	2	2	1	1	1	1	1	2	1
PHI:109	0	0	2	1	1	1	1	3	3	0	2	1	2	1	2	0	0	0	0	0	0	1	1	0	0	0	0	0	1	0	0	0	0	0	0	0	0	0	0	0	0	0	0	0	0	0	0
PHI:747	0	0	0	0	0	0	0	0	0	0	0	0	0	0	0	1	2	1	4	0	0	2	0	0	0	0	0	0	0	0	1	0	1	1	0	0	0	2	1	1	1	0	0	0	0	0	1
PHI:645	1	2	2	2	3	3	2	2	2	3	2	2	2	2	2	1	1	1	0	2	1	4	2	1	2	0	2	2	2	2	2	2	1	2	2	2	1	1	1	1	2	2	2	2	1	2	1
PHI:474	2	1	2	3	2	2	3	2	2	1	2	2	3	3	2	2	2	3	2	0	2	2	2	3	1	0	3	2	2	2	1	1	2	2	3	3	3	2	2	2	2	2	1	2	3	2	3
PHI:522	1	2	2	3	3	2	2	2	2	2	2	2	3	2	2	1	1	1	2	3	1	3	1	2	2	2	3	2	2	2	2	4	2	3	2	2	3	1	1	1	2	2	2	2	1	1	3
PHI:595	4	3	3	4	4	3	4	4	3	3	3	3	4	3	3	3	3	4	3	4	4	4	5	2	4	2	3	3	3	3	4	2	3	5	3	3	5	3	4	2	5	4	4	4	2	3	3
PHI:921	1	0	0	0	0	0	0	0	0	0	0	0	0	0	0	0	0	0	2	1	1	1	1	0	0	0	0	0	0	1	1	0	0	0	0	0	0	0	0	0	2	2	0	0	0	0	2
PHI:169	2	1	1	1	1	1	1	1	1	1	1	1	1	1	1	4	2	4	1	1	2	2	1	2	1	1	2	1	1	1	1	1	1	1	2	1	2	2	2	3	1	1	0	2	2	2	2
PHI:242	2	3	3	4	3	3	3	3	3	3	3	3	3	3	3	2	2	3	2	2	2	4	2	3	3	3	4	3	3	3	3	3	3	4	4	3	2	2	2	2	4	2	2	2	2	2	3
PHI:60	3	1	0	0	0	2	0	0	0	0	0	0	1	0	0	3	0	1	1	1	3	0	1	2	0	0	0	0	0	0	0	0	0	1	1	1	1	2	1	0	0	1	0	0	0	1	0
PHI:127	1	0	0	0	1	0	0	0	0	0	0	0	1	0	0	0	0	0	3	0	1	1	0	0	0	1	0	0	0	2	2	0	0	0	1	1	2	0	0	0	3	1	0	1	1	1	1
PHI:300	1	2	2	1	2	2	2	1	2	2	3	2	3	1	3	2	3	2	1	1	1	2	1	2	1	1	2	1	2	3	2	2	0	1	1	1	1	2	1	2	1	0	1	1	2	1	1
PHI:346	1	1	2	2	2	2	3	2	2	2	3	2	2	2	3	1	2	2	1	2	1	2	1	2	1	0	4	2	2	2	2	1	1	0	1	2	2	1	1	2	2	3	1	1	0	1	2
PHI:854	0	1	0	0	0	1	1	1	0	1	0	0	1	1	0	2	2	2	1	2	0	1	2	1	2	2	0	1	1	0	1	1	1	1	0	0	0	2	2	2	2	2	0	1	2	2	1
PHI:673	1	1	0	0	0	0	0	0	0	0	0	0	0	0	0	1	4	1	0	1	1	0	1	1	1	1	0	0	0	0	0	1	1	1	1	1	1	1	1	1	2	1	0	1	2	2	0
PHI:811	1	1	1	1	1	2	1	2	2	2	1	1	0	2	1	1	1	1	2	2	1	1	2	2	2	2	0	2	1	1	2	1	2	2	2	3	4	1	1	1	1	2	0	1	1	0	1
PHI:624	2	1	1	1	1	1	1	1	1	1	1	1	1	1	1	2	1	2	0	1	2	2	1	1	1	0	0	1	1	0	3	1	0	1	1	1	2	1	2	2	1	1	1	0	1	0	2
PHI:194	1	1	1	2	2	1	2	1	3	2	2	1	2	2	4	1	2	1	1	1	1	1	1	0	0	1	3	1	2	1	1	1	1	1	1	1	1	2	1	1	1	1	1	1	2	1	1
PHI:816	1	0	0	0	1	0	0	0	0	0	0	0	0	0	1	2	2	2	0	0	1	1	1	1	1	1	0	1	0	0	2	0	2	1	1	1	2	1	2	2	1	0	1	1	1	2	1
PHI:104	3	1	2	2	2	1	2	1	2	2	2	1	2	2	2	3	2	3	2	1	3	2	1	2	1	1	3	2	2	1	1	2	2	1	2	2	2	2	2	3	0	1	1	2	1	1	3
PHI:1006	2	1	1	1	1	2	1	1	1	1	1	1	1	1	1	1	6	1	1	1	2	1	1	2	1	1	1	1	1	1	2	1	1	1	1	1	1	1	1	1	1	2	1	1	1	1	1
PHI:571	2	0	0	0	0	0	1	0	1	0	1	1	1	0	0	1	0	1	0	0	2	1	4	0	0	0	1	0	1	0	0	0	0	0	0	0	0	0	1	1	0	0	0	0	1	2	1
PHI:820	1	0	0	1	1	1	0	0	0	1	1	1	1	1	1	1	1	0	0	0	1	0	0	1	1	0	1	1	1	2	1	0	2	2	1	1	1	1	1	1	3	0	1	2	0	2	0
PHI:61	3	0	1	1	0	1	1	1	1	0	0	1	2	1	1	2	2	2	2	1	3	1	2	0	0	1	2	1	0	1	1	1	1	0	0	1	1	2	2	2	2	2	1	1	2	2	2
PHI:341	1	2	1	0	1	1	1	2	2	1	0	1	3	1	0	2	1	1	1	0	1	0	1	1	1	2	2	1	1	3	2	0	1	1	2	2	1	1	1	2	0	1	1	1	1	1	1
PHI:393	2	1	3	3	2	2	1	2	2	2	2	1	1	1	1	3	3	2	1	2	2	2	2	1	1	1	2	2	2	2	3	1	1	1	1	1	1	2	2	2	1	3	3	3	1	2	2
PHI:373	1	2	2	2	2	1	2	2	2	2	2	2	2	2	1	1	2	1	1	1	1	1	3	0	2	2	2	2	2	1	2	2	1	2	2	3	3	2	2	2	2	1	1	3	2	3	0
PHI:1030	1	0	1	0	0	0	0	0	1	1	1	1	1	1	1	2	2	3	1	1	1	2	2	1	0	1	1	1	1	2	1	1	1	1	0	1	1	3	2	2	1	1	1	1	2	1	2
PHI:713	0	0	0	0	0	1	0	0	0	1	0	1	0	0	0	0	0	0	0	1	0	0	1	0	1	0	1	0	1	3	1	0	0	0	2	1	3	1	1	1	1	0	0	1	0	0	1
PHI:296	2	0	3	2	2	2	1	1	1	2	3	2	4	2	2	1	1	2	1	1	2	1	1	1	1	1	2	1	3	2	1	1	1	2	1	2	1	1	1	1	1	1	1	1	1	1	2
PHI:485	2	2	1	1	1	1	1	1	1	1	1	2	1	1	1	3	3	3	1	1	2	1	0	2	2	2	2	1	1	1	1	1	1	2	2	2	2	2	3	3	1	1	1	2	3	2	1
PHI:838	3	1	2	1	1	1	1	1	1	2	2	2	2	1	1	3	3	2	1	1	3	2	3	1	1	1	2	2	2	1	2	1	2	2	1	1	1	3	2	3	2	2	1	1	1	0	2
PHI:573	0	0	0	0	0	0	0	0	0	0	0	0	0	0	0	0	0	0	0	0	0	0	0	3	2	2	0	0	0	0	0	0	0	0	2	2	2	0	0	0	0	1	0	0	0	0	0
PHI:58	0	0	1	1	1	1	0	1	1	1	1	1	1	1	1	2	2	2	1	2	0	3	1	0	0	0	0	1	1	1	1	0	2	2	1	0	1	1	1	2	2	2	1	0	1	1	1
PHI:1022	2	1	1	1	2	1	1	1	1	1	1	2	2	0	1	2	1	2	1	1	2	2	1	2	2	2	1	1	0	1	1	2	1	1	2	2	2	2	1	1	3	3	2	2	2	2	1
PHI:1034	1	1	2	2	2	2	2	2	2	1	2	2	2	1	1	0	0	0	2	2	1	2	1	1	1	1	1	1	3	1	1	1	0	1	1	1	1	1	1	0	2	1	1	2	1	1	1
PHI:612	3	1	1	1	1	1	1	1	0	0	1	1	0	0	0	2	2	2	1	1	3	1	1	1	1	1	1	0	0	2	1	1	1	1	1	1	1	2	3	2	1	1	0	1	2	1	1
PHI:261	3	1	0	0	0	0	1	1	0	0	0	0	0	0	0	1	2	2	1	1	3	0	2	0	0	0	0	0	0	1	1	0	0	0	0	0	0	1	1	0	1	1	0	0	0	1	1
PHI:149	2	1	0	0	0	0	0	0	0	0	0	1	2	0	0	0	0	0	2	1	2	0	0	1	0	0	2	0	0	1	0	0	0	1	0	1	0	0	0	1	2	1	1	0	0	0	1
PHI:286	3	3	4	4	4	4	4	4	4	4	4	4	4	4	4	4	4	4	3	3	3	4	3	3	3	4	4	4	4	4	4	3	3	4	3	3	3	4	4	3	3	3	3	3	3	3	4
PHI:414	3	2	2	1	1	1	1	1	1	1	1	1	1	1	1	3	2	2	1	1	3	2	1	2	1	1	3	1	1	1	2	1	1	1	1	1	3	1	1	3	1	1	1	1	2	1	2
PHI:305	1	1	2	3	1	2	2	1	1	3	1	1	1	2	2	2	1	1	1	1	1	1	1	1	1	1	2	2	1	0	1	2	2	1	1	1	1	1	1	1	2	0	0	2	2	0	1
PHI:405	6	5	4	4	4	4	5	5	4	5	4	4	4	4	4	5	5	5	3	4	6	5	5	4	5	5	5	4	5	4	4	4	5	4	4	5	5	4	4	5	4	5	2	5	4	4	4
PHI:465	2	1	2	2	3	2	2	2	2	2	2	2	2	2	2	1	2	2	2	2	2	3	2	3	1	3	2	2	2	1	1	1	2	1	2	3	3	2	1	2	1	1	2	3	1	2	1
PHI:386	2	1	1	1	1	1	1	1	1	1	1	1	1	1	1	2	3	2	3	1	2	1	1	1	1	1	1	1	1	1	1	1	1	1	0	0	1	2	2	3	2	2	2	1	1	1	1
PHI:141	3	0	0	0	0	0	0	0	0	0	0	0	0	0	0	0	1	1	0	0	3	1	0	2	1	1	0	0	0	0	1	0	1	1	1	1	1	1	0	2	0	0	1	1	0	1	0
PHI:741	2	1	1	0	1	1	0	1	0	0	0	0	0	0	0	1	1	2	0	0	2	1	0	0	0	0	0	0	0	0	0	0	0	0	0	0	0	1	1	2	0	2	1	0	1	2	0
PHI:389	1	1	0	0	1	0	0	0	1	1	1	1	1	1	1	2	2	2	1	0	1	1	0	1	1	1	1	1	1	0	0	1	1	1	2	1	2	2	2	2	0	1	0	0	1	0	1
PHI:266	2	1	0	0	1	0	2	1	1	1	1	2	1	1	1	2	2	1	2	1	2	1	1	0	0	0	1	1	1	1	1	1	0	2	0	0	0	1	1	2	1	1	1	1	0	0	1
PHI:44	1	0	0	0	0	1	0	0	0	0	0	0	0	0	0	0	0	0	0	0	1	0	2	1	2	0	0	0	0	0	0	0	0	0	2	2	2	1	1	1	0	0	1	0	0	0	0
PHI:250	1	0	0	0	0	0	0	0	0	0	0	0	0	0	0	2	2	2	0	0	1	0	0	0	0	0	0	0	0	0	0	0	0	0	0	0	0	1	0	3	0	0	0	0	1	0	0
PHI:166	2	0	0	0	0	0	0	0	0	0	0	0	0	0	0	2	1	3	0	0	2	0	0	0	0	0	0	0	0	0	0	0	0	0	0	0	0	1	1	2	0	0	0	0	0	0	0
PHI:427	1	2	1	1	1	1	1	3	1	2	1	1	1	1	1	1	0	2	0	1	1	1	1	1	1	1	1	1	1	1	1	0	2	2	2	1	1	0	1	0	1	1	0	0	0	0	1
PHI:527	0	0	0	0	0	0	0	0	0	0	0	0	0	0	0	1	1	3	0	0	0	0	0	0	0	0	0	0	0	0	0	3	0	0	1	0	0	1	1	0	0	0	0	0	0	0	0
PHI:480	0	0	0	0	0	0	1	0	0	0	0	1	0	0	1	1	0	0	0	0	0	0	0	0	0	0	0	1	0	0	0	0	0	0	0	0	0	0	0	0	1	0	0	0	1	0	0
PHI:158	2	0	0	0	1	0	1	0	0	0	0	0	1	0	0	1	1	0	1	0	2	0	0	1	0	0	1	0	0	0	0	0	0	1	1	2	2	0	0	1	0	1	1	0	0	1	0
PHI:36	1	1	0	0	1	0	0	0	1	2	1	1	0	0	0	0	0	0	1	1	1	0	0	1	1	0	1	2	1	0	1	0	1	2	1	0	1	1	0	0	1	0	2	1	0	1	0
PHI:860	4	1	1	2	2	2	2	3	2	2	2	2	2	2	2	2	2	2	2	1	4	2	1	2	2	1	2	2	2	2	3	2	1	1	3	2	2	1	2	3	1	1	1	2	2	2	2
PHI:1028	2	1	1	1	1	1	1	1	1	1	1	1	1	1	1	2	2	2	0	0	2	1	1	1	1	0	1	1	1	0	0	1	0	0	1	0	1	1	1	1	0	0	0	0	1	2	0
PHI:420	0	2	1	2	2	0	1	1	1	1	1	1	0	1	0	1	1	0	1	1	0	1	1	2	1	2	1	1	1	1	2	0	2	1	2	2	1	1	1	0	1	1	0	0	1	1	1
PHI:384	3	2	2	2	2	4	3	2	2	3	2	2	2	2	2	2	4	3	2	3	3	4	3	3	2	2	3	2	2	2	2	2	2	2	2	2	2	3	3	3	3	2	3	2	2	2	2
PHI:375	1	1	1	1	1	1	1	1	1	1	1	1	1	1	1	1	5	1	1	1	1	1	1	1	1	1	1	1	1	1	1	1	1	1	2	1	1	1	1	1	1	1	0	1	1	1	1
PHI:334	1	1	1	0	1	1	1	1	2	1	2	1	1	1	2	1	1	1	1	3	1	0	1	1	1	1	1	1	2	0	2	1	0	0	1	1	1	1	1	1	1	1	1	1	1	1	1
PHI:344	1	1	1	1	1	1	1	1	1	1	1	1	1	1	1	2	5	1	1	1	1	1	1	1	1	1	1	1	1	1	1	1	1	1	1	1	1	1	1	1	1	1	1	1	1	1	2
PHI:864	1	0	0	0	0	0	0	0	0	0	0	0	0	0	0	0	1	0	0	0	1	1	0	0	0	0	0	0	0	1	0	0	0	0	2	1	3	1	0	2	0	0	0	0	0	0	0
PHI:126	0	0	0	0	0	0	0	0	0	0	0	0	0	0	0	1	0	1	0	0	0	0	0	0	1	1	0	0	0	0	3	0	1	1	1	1	1	1	1	2	0	0	0	0	1	1	0
PHI:792	3	2	2	1	2	2	2	0	3	1	2	2	2	1	1	2	1	2	1	2	3	2	2	2	2	2	2	1	1	2	1	2	2	2	2	2	2	2	2	1	2	2	1	2	1	2	1
PHI:1056	0	1	2	2	1	2	1	2	1	1	1	1	1	1	1	1	0	2	1	0	0	1	2	1	1	1	1	1	1	1	1	1	2	1	1	1	2	0	0	0	2	1	1	2	1	2	1
PHI:409	1	0	1	0	0	1	1	0	0	0	0	0	0	0	0	1	1	1	0	2	1	1	1	1	1	1	0	0	0	1	1	0	1	2	1	1	1	0	0	1	0	0	0	0	0	0	1
PHI:447	3	3	3	3	2	2	3	3	2	3	2	3	3	2	2	3	3	4	3	3	3	2	3	2	2	2	3	2	2	3	3	4	3	3	2	2	2	3	3	3	3	2	2	2	2	2	3
PHI:177	1	1	2	1	1	1	1	1	2	1	2	1	1	1	1	3	4	2	1	1	1	1	1	1	1	1	2	2	2	1	1	1	1	1	1	1	1	1	1	2	1	1	1	1	1	1	1
PHI:97	1	1	1	1	1	1	1	1	1	1	1	1	1	1	1	1	3	3	1	2	1	2	1	1	2	1	1	1	1	2	2	1	1	1	1	1	1	2	2	1	1	2	1	1	3	1	1
PHI:81	1	0	1	1	2	0	1	0	2	1	0	1	0	1	1	1	1	0	0	0	1	1	1	1	1	1	2	1	1	1	0	0	1	1	1	2	1	1	1	2	0	0	1	1	1	0	1
PHI:96	1	1	1	1	1	1	1	1	1	1	1	1	1	1	1	1	1	2	1	2	1	1	1	1	2	1	2	1	1	3	3	1	1	1	1	1	1	2	2	1	1	2	1	1	1	1	3
PHI:546	1	0	0	0	0	1	0	1	0	0	0	0	0	0	0	1	1	1	0	0	1	0	0	1	2	1	0	0	0	0	0	0	0	0	2	1	2	0	0	0	0	0	0	0	1	1	0
PHI:428	0	0	0	0	0	0	0	0	0	0	0	0	0	0	0	1	0	0	0	0	0	0	0	0	0	0	0	0	0	0	1	0	0	0	0	0	0	0	0	0	0	0	0	0	0	0	0
PHI:418	4	1	1	1	1	1	1	1	1	1	1	1	1	1	1	1	1	1	1	1	4	1	1	1	1	1	1	1	1	1	1	1	1	1	1	2	1	1	1	1	3	2	2	1	1	1	1
PHI:1009	1	0	0	0	0	2	1	0	2	0	2	1	0	0	0	0	0	0	0	1	1	1	0	1	1	0	1	0	0	0	0	0	0	0	1	0	0	0	0	0	0	1	0	0	0	0	0
PHI:316	1	0	0	0	1	0	0	0	0	0	0	0	0	0	0	0	0	0	1	0	1	1	0	0	0	0	1	0	0	0	0	0	0	0	0	0	0	0	0	0	0	0	2	0	1	1	0
PHI:140	1	1	1	1	1	1	0	1	0	1	0	0	0	1	0	0	1	1	1	1	1	0	2	0	1	0	1	1	1	0	1	1	2	2	1	1	0	1	1	1	2	1	1	1	0	0	1
PHI:489	1	1	1	1	1	1	1	1	1	1	1	1	0	1	1	2	2	1	0	0	1	1	1	0	1	2	1	1	1	0	1	0	0	0	1	1	1	2	1	1	0	0	0	0	0	0	1
PHI:800	2	1	1	1	1	1	0	1	2	1	1	1	2	1	2	2	1	2	1	1	2	1	1	2	1	1	1	2	1	1	1	1	1	2	2	1	1	2	2	3	1	1	1	1	2	1	1
PHI:464	0	0	0	0	0	0	0	0	0	0	0	0	0	0	0	0	0	0	1	1	0	1	0	0	0	0	0	0	0	1	0	1	0	0	0	0	0	1	0	1	2	2	0	0	1	1	0
PHI:134	0	0	1	1	0	1	1	3	1	1	1	1	1	1	1	1	1	2	1	1	0	1	0	1	0	1	1	1	1	1	1	1	0	0	1	1	2	1	1	1	1	1	0	0	1	0	1
PHI:262	2	1	1	1	1	2	0	1	1	1	1	1	1	2	1	2	2	0	0	1	2	2	1	1	1	0	1	1	2	1	1	0	2	1	1	1	1	2	2	2	1	2	1	1	1	1	2
PHI:781	0	2	1	1	1	1	1	1	1	1	1	1	1	1	1	0	1	1	0	1	0	1	0	0	0	0	1	2	1	0	0	1	1	1	1	0	0	1	0	1	0	0	1	0	2	1	0
PHI:379	0	0	0	0	0	0	0	0	0	0	0	0	0	0	0	0	1	0	0	0	0	0	0	0	0	0	0	0	0	0	0	4	0	0	0	0	0	0	0	0	0	0	0	0	0	0	0
PHI:497	0	0	0	0	0	0	0	0	0	0	0	0	0	0	0	1	1	1	0	0	0	0	0	0	0	0	0	0	0	2	0	1	0	0	1	0	0	1	0	1	1	0	0	0	2	1	0
PHI:551	1	1	1	1	2	1	2	1	1	1	1	1	1	1	1	1	1	2	1	1	1	1	1	1	1	1	1	1	1	1	1	1	1	1	1	1	1	2	1	1	2	1	0	1	1	1	4
PHI:542	2	0	0	0	0	0	0	0	0	1	0	0	0	1	1	1	1	1	1	0	2	0	1	0	1	0	1	1	0	1	1	1	1	1	0	0	1	1	1	1	0	0	0	0	1	1	2
PHI:125	0	2	0	0	0	0	0	0	1	1	1	1	1	1	1	2	1	1	0	1	0	0	0	1	1	0	1	1	1	0	0	0	0	0	1	0	0	1	0	1	1	0	1	1	0	1	1
PHI:807	0	1	2	2	2	2	2	1	1	1	1	1	2	2	1	2	1	2	1	1	0	2	2	1	1	1	0	2	2	2	2	1	2	2	2	2	1	1	2	2	1	1	1	1	2	1	2
PHI:911	2	3	3	3	3	3	3	3	3	3	3	3	3	3	3	2	2	2	3	2	2	3	3	2	3	3	4	3	3	3	3	1	3	3	3	3	3	2	2	2	3	3	3	3	2	3	3
PHI:1037	1	1	1	1	1	1	1	1	1	1	1	3	2	1	1	1	1	1	1	1	1	1	1	1	1	1	2	2	1	1	2	2	1	1	1	1	1	1	1	1	1	1	0	2	0	0	2
PHI:406	1	0	0	0	0	0	0	0	0	0	0	0	0	0	0	1	1	1	0	0	1	0	1	0	1	0	0	0	0	0	0	0	1	0	1	1	0	2	2	0	1	1	1	0	0	0	0
PHI:417	0	1	0	0	0	0	1	0	0	0	0	0	0	0	0	0	1	0	0	2	0	0	0	1	1	1	0	0	0	1	1	0	0	0	0	1	1	1	0	1	0	0	1	0	1	0	0
PHI:290	1	2	1	1	1	1	1	1	1	1	1	1	0	1	1	1	1	0	0	0	1	1	1	0	1	1	1	1	1	0	0	0	1	1	1	1	1	1	1	1	1	1	0	0	1	1	1
PHI:89	1	2	2	2	2	2	2	1	2	1	2	2	2	2	1	2	2	2	2	2	1	2	2	2	1	2	3	2	2	2	2	2	3	2	2	2	1	2	2	2	2	2	2	1	2	1	3
PHI:73	1	0	0	1	0	0	1	0	0	0	0	0	0	0	0	0	2	0	0	0	1	1	0	1	0	0	0	0	0	1	1	0	0	0	2	1	0	1	0	1	0	0	0	1	1	0	0
PHI:265	2	2	1	2	1	1	2	2	1	1	2	1	1	1	1	2	2	2	2	2	2	1	2	2	2	2	4	2	1	1	2	1	2	2	2	2	2	2	2	2	2	2	2	2	2	2	1
PHI:306	1	2	2	2	2	1	1	1	2	2	2	2	2	2	2	0	0	1	1	1	1	2	1	1	1	1	2	2	2	1	1	1	1	1	1	1	1	1	1	0	1	1	1	1	1	1	1
PHI:188	0	1	0	0	0	0	0	0	0	0	0	0	1	1	1	0	1	0	0	0	0	0	0	0	0	0	0	1	0	0	0	0	0	0	0	1	1	1	0	2	2	0	1	0	0	0	1
PHI:1055	2	1	1	1	1	1	1	1	1	1	1	1	1	2	1	2	3	3	1	1	2	1	1	1	1	1	1	1	1	1	1	1	1	1	1	1	1	2	2	2	1	1	1	1	1	1	1
PHI:601	2	0	0	0	0	0	0	0	0	0	0	0	0	0	0	0	0	0	2	1	2	0	0	0	0	0	0	0	0	0	0	0	0	0	0	0	0	0	1	0	2	0	1	0	0	0	0
PHI:891	2	0	1	1	1	2	1	1	2	1	2	2	2	1	1	1	2	1	1	1	2	1	1	2	1	1	1	1	1	1	1	1	1	1	2	2	2	2	1	1	2	1	1	1	1	1	2
PHI:794	1	1	0	0	1	0	2	0	1	0	1	1	1	1	1	1	1	1	1	1	1	2	0	1	1	0	1	0	1	1	0	1	1	1	1	1	1	1	1	1	1	0	1	2	0	1	1
PHI:830	0	1	1	1	1	1	1	1	1	1	1	0	1	1	0	0	0	0	0	1	0	1	0	0	0	0	1	1	1	0	1	0	0	0	0	0	0	0	0	0	1	1	0	2	0	0	1
PHI:338	0	0	0	0	0	1	0	0	0	0	0	0	0	0	0	0	0	0	0	1	0	0	0	1	1	0	0	0	0	1	0	0	0	0	1	1	1	0	0	0	0	0	1	0	0	2	0
PHI:238	0	0	1	0	0	1	2	0	0	0	0	0	0	0	0	0	0	0	0	1	0	0	0	0	1	0	0	0	0	1	2	0	0	1	0	0	0	0	0	0	1	0	0	1	0	1	0
PHI:33	0	1	1	1	1	1	1	1	1	1	1	1	1	1	1	0	0	0	1	1	0	1	1	2	1	1	0	1	1	1	1	2	1	1	2	1	1	0	0	0	1	1	1	2	0	0	1
PHI:383	1	1	1	0	1	1	1	1	1	1	1	1	2	1	1	0	0	0	0	1	1	1	0	0	1	0	0	1	1	1	2	1	0	0	1	1	1	1	0	0	1	1	1	0	0	1	1
PHI:220	2	1	2	2	2	1	1	1	1	1	1	1	1	1	1	2	2	2	1	2	2	2	2	1	2	2	1	1	1	3	1	2	1	2	2	2	1	2	2	2	1	1	1	1	2	2	1
PHI:796	2	1	2	2	3	1	2	1	2	2	2	2	1	2	2	2	2	2	2	1	2	3	2	2	2	2	1	2	2	1	1	1	1	2	2	2	2	2	2	2	2	2	1	1	1	2	2
PHI:67	1	0	1	0	0	0	0	0	0	1	1	2	1	1	0	0	1	0	0	0	1	0	0	0	0	1	0	1	1	1	1	0	1	0	0	0	0	0	0	0	1	0	0	0	1	0	1
PHI:1070	0	0	0	0	0	0	0	0	0	0	0	0	0	0	0	1	3	0	0	0	0	0	1	0	1	1	0	0	0	0	0	0	0	0	1	1	0	0	0	0	0	0	0	0	0	0	1
PHI:251	1	1	1	1	2	2	2	1	1	1	1	2	1	1	1	2	1	1	0	1	1	1	2	1	1	0	2	1	1	1	1	1	1	1	1	0	0	1	1	1	1	1	1	1	0	1	1
PHI:35	1	1	1	1	1	1	2	1	1	1	1	1	1	1	1	1	3	1	1	1	1	1	2	1	1	1	2	1	1	1	1	2	0	1	1	1	0	1	1	1	2	1	0	1	1	1	1
PHI:434	1	2	2	2	2	2	1	2	2	2	2	2	2	2	2	2	2	2	3	2	1	2	2	1	2	2	2	2	2	2	2	2	2	2	1	2	2	2	2	2	2	2	3	1	3	3	2
PHI:885	0	1	1	0	0	0	1	0	1	1	0	2	0	0	1	0	0	0	1	0	0	1	0	1	0	0	1	0	0	0	0	1	0	0	0	1	0	0	0	0	1	0	0	1	1	1	1
PHI:801	1	1	3	1	0	1	1	1	1	1	2	1	1	1	1	1	1	1	1	1	1	1	1	0	1	0	1	1	2	1	1	0	1	1	1	1	1	1	1	1	1	1	1	1	0	0	1
PHI:500	2	0	0	0	0	0	0	0	0	0	0	0	0	0	0	1	0	1	0	1	2	0	0	0	0	1	0	0	0	0	0	0	0	0	0	1	0	1	2	0	0	0	0	0	0	0	0
PHI:436	1	1	1	1	1	1	1	2	2	1	2	2	2	1	1	1	1	1	1	1	1	1	2	0	0	0	2	2	1	1	1	1	1	1	2	1	1	1	1	1	2	2	2	1	1	1	1
PHI:567	0	1	0	0	0	0	0	0	0	0	0	0	0	0	0	0	1	0	0	0	0	0	3	0	0	0	0	0	0	0	0	1	0	0	0	0	0	1	0	1	0	0	0	0	0	1	0
PHI:923	1	1	1	1	1	1	1	1	1	1	1	1	1	0	1	1	1	1	1	1	1	2	1	0	1	1	1	0	0	2	0	0	0	1	1	1	1	2	2	1	0	1	0	1	1	1	1
PHI:275	1	1	0	0	0	0	1	1	0	0	0	0	0	0	0	1	1	1	1	1	1	0	1	1	2	1	1	0	0	1	1	1	0	0	1	1	1	1	1	1	1	1	1	1	1	1	1
PHI:410	1	0	0	0	0	1	0	0	0	0	0	0	1	0	1	0	1	1	1	0	1	0	0	0	0	0	0	0	0	0	0	1	0	0	0	0	0	1	1	1	0	0	1	2	1	1	0
PHI:165	1	0	1	1	2	1	0	1	1	1	1	1	1	1	1	1	1	1	1	0	1	2	1	0	0	0	1	1	1	0	0	1	1	1	1	0	0	1	1	1	1	1	1	1	0	1	1
PHI:790	1	1	1	1	1	1	1	1	1	1	1	1	1	1	1	1	4	1	1	1	1	1	1	1	1	1	0	1	1	1	1	1	1	1	1	1	1	1	1	1	1	1	1	1	1	0	1
PHI:777	1	1	1	1	1	2	1	1	1	1	1	1	1	1	1	1	2	2	0	0	1	2	1	1	1	1	2	1	1	1	1	1	1	2	1	1	1	1	1	1	1	1	1	0	1	0	1
PHI:569	0	0	1	1	0	0	0	0	0	1	1	0	1	0	0	1	1	1	0	0	0	1	2	0	0	0	0	0	0	0	0	0	0	0	0	0	0	1	1	1	0	0	0	0	0	1	1
PHI:506	1	1	1	1	2	1	1	1	1	1	1	1	1	1	1	1	1	0	1	1	1	3	0	1	1	1	1	1	1	2	3	1	1	1	1	1	1	1	1	1	1	1	1	1	0	1	1
PHI:491	1	1	1	1	1	1	0	1	1	2	2	1	1	2	1	1	1	1	1	1	1	1	0	1	0	1	2	1	1	1	0	1	1	1	2	1	1	1	1	1	0	1	0	1	1	0	1
PHI:282	1	2	2	2	2	2	2	2	2	2	2	2	2	2	2	1	1	1	2	2	1	2	2	2	2	1	3	2	2	2	2	3	2	1	2	2	2	1	2	1	2	2	1	2	3	1	2
PHI:307	0	0	0	1	1	0	0	0	0	0	0	0	0	0	0	0	3	0	1	0	0	0	0	0	0	0	0	0	0	0	0	0	0	1	0	0	0	0	0	0	0	0	0	0	0	0	0
PHI:259	1	2	2	1	1	1	1	1	2	2	1	1	1	1	1	1	1	1	1	2	1	1	1	2	1	1	2	2	3	1	2	1	1	1	1	1	1	1	1	1	1	1	1	1	1	1	1
PHI:808	0	0	1	1	2	1	1	0	1	1	1	1	1	1	1	1	1	1	1	0	0	1	1	0	1	1	2	0	1	0	0	0	0	1	1	1	1	1	1	1	1	1	1	1	1	1	0
PHI:356	1	1	1	1	1	1	1	1	1	1	1	1	1	1	1	1	2	0	0	1	1	2	1	1	1	1	1	1	1	1	1	1	1	0	2	2	2	1	2	1	1	1	0	1	2	2	1
PHI:825	1	0	1	0	0	0	0	0	0	0	0	1	1	0	1	1	1	1	1	0	1	1	1	1	1	0	0	0	0	1	0	0	1	1	1	1	1	1	1	1	0	0	0	0	1	1	0
PHI:815	1	1	1	1	1	0	1	0	1	1	1	1	1	1	1	0	0	1	0	0	1	1	1	0	0	0	1	1	1	0	1	0	0	1	0	0	0	0	0	0	1	0	1	1	1	1	0
PHI:481	1	1	0	1	1	1	1	0	1	0	1	1	1	0	0	1	1	1	0	0	1	1	1	1	0	0	0	0	1	0	1	1	0	0	0	0	1	1	1	1	0	1	1	1	1	1	1
PHI:123	0	0	1	1	0	1	0	1	0	1	0	0	0	0	0	0	0	0	0	0	0	2	1	0	0	1	0	1	0	0	1	0	0	0	0	0	0	0	0	0	0	1	0	0	1	0	0
PHI:1058	0	0	0	0	0	0	0	0	0	0	1	0	1	0	1	0	0	1	0	0	0	0	0	0	0	0	1	0	1	0	0	0	1	0	0	0	0	0	0	0	1	0	0	0	1	1	2
PHI:360	0	0	0	0	1	0	0	1	0	0	0	0	0	0	0	0	0	0	0	0	0	0	0	1	1	0	1	0	0	0	0	0	0	0	1	1	0	1	0	0	1	0	2	0	1	1	0
PHI:348	0	0	0	0	0	0	1	0	0	1	0	1	0	1	1	0	0	0	0	0	0	0	1	1	1	1	0	1	1	0	0	0	1	1	1	1	1	0	0	0	0	0	0	0	1	1	0
PHI:810	1	0	1	1	1	0	1	1	0	0	0	0	0	0	0	1	1	0	1	0	1	0	0	0	1	1	0	0	0	0	1	0	0	0	1	0	1	1	1	1	1	0	0	0	1	1	0
PHI:311	0	0	1	1	0	0	0	0	0	1	0	0	0	2	0	0	0	0	0	0	0	1	0	0	0	0	1	2	0	0	0	0	0	1	0	0	0	0	0	0	0	0	0	0	0	0	0
PHI:802	1	1	1	2	1	1	1	1	1	1	1	1	1	1	1	0	0	0	1	1	1	1	1	0	0	0	1	2	1	1	1	1	0	1	1	1	1	0	0	0	1	1	1	1	1	1	1
PHI:576	2	1	1	1	1	1	1	0	1	1	1	1	1	1	1	1	1	2	1	0	2	1	1	1	1	1	1	1	1	1	1	1	1	1	1	1	1	1	3	1	1	1	1	0	1	1	1
PHI:803	1	2	1	1	1	1	1	1	1	1	1	1	1	1	1	1	0	3	1	1	1	2	1	1	1	1	1	1	1	2	1	1	1	1	1	1	1	1	1	1	1	1	0	1	2	1	1
PHI:332	2	2	2	1	1	1	1	1	1	1	1	1	1	1	2	1	1	1	1	1	2	2	1	1	1	1	1	1	1	1	1	1	1	1	1	1	1	1	1	1	1	2	2	0	0	2	1
PHI:173	0	0	0	0	0	0	0	0	1	1	1	0	1	1	2	0	0	1	0	0	0	0	0	0	0	0	1	1	1	0	0	0	0	0	0	0	0	1	0	0	0	0	0	0	0	0	0
PHI:285	1	0	0	0	0	0	0	0	1	0	0	0	0	0	0	1	1	1	0	1	1	0	0	0	0	0	1	0	0	0	0	0	0	0	0	0	0	2	1	1	0	0	0	0	0	1	0
PHI:477	0	0	0	0	1	0	0	0	1	0	1	1	1	0	1	0	0	0	0	0	0	0	0	1	1	1	1	0	1	0	0	0	0	1	1	1	1	0	0	1	0	0	0	0	0	0	0
PHI:437	0	1	1	1	1	1	1	1	0	1	0	1	1	1	1	0	0	0	0	0	0	0	0	0	0	0	1	1	1	0	0	1	0	0	0	0	1	0	0	0	0	0	0	0	0	0	0
PHI:874	2	0	1	0	0	0	0	0	0	0	0	0	0	0	0	0	2	0	0	0	2	0	0	0	0	0	1	0	0	0	1	0	0	0	0	0	0	0	1	0	0	0	0	0	0	1	0
PHI:280	1	1	1	1	1	1	2	1	1	1	1	1	1	2	1	1	1	1	1	2	1	1	2	1	1	1	1	2	1	1	1	1	2	2	1	1	1	1	1	1	1	1	0	1	1	3	1
PHI:301	1	1	1	1	1	1	1	1	1	1	1	2	1	1	2	1	1	1	3	1	1	1	1	1	1	1	1	2	1	1	1	1	2	1	1	1	1	1	1	1	1	2	2	1	1	1	2
PHI:235	1	2	1	1	1	1	1	1	2	1	1	1	1	1	1	1	4	1	1	1	1	1	1	1	1	1	1	1	1	1	1	1	1	1	1	1	1	1	1	1	1	1	1	1	1	1	1
PHI:84	1	2	1	1	1	1	1	1	2	1	1	1	1	1	1	1	1	1	1	1	1	1	1	1	1	1	1	1	1	2	2	1	1	1	1	1	1	1	1	1	1	2	2	1	1	1	3
PHI:698	0	0	0	0	0	0	0	0	1	0	1	0	0	0	1	0	0	0	2	0	0	0	0	0	0	0	1	0	0	0	0	0	1	0	0	0	0	0	0	0	1	1	1	1	0	0	1
PHI:281	3	2	3	2	2	2	2	2	2	2	2	2	2	3	2	2	3	2	2	2	3	2	2	2	2	2	3	2	2	2	3	2	2	3	3	3	3	2	2	3	3	2	2	3	3	2	2
PHI:395	1	1	1	1	2	1	2	1	2	1	2	2	1	1	1	1	1	1	0	1	1	1	1	1	1	0	1	1	2	1	1	1	1	1	1	1	1	1	1	1	1	1	1	1	1	1	1
PHI:337	2	2	2	2	2	2	2	2	2	2	2	2	2	2	2	2	2	2	2	2	2	2	2	2	2	2	2	2	2	1	2	1	2	2	2	2	2	2	2	2	2	2	1	2	1	2	2
PHI:15	0	0	0	0	0	0	0	0	0	0	0	0	0	0	0	0	0	0	0	0	0	0	0	0	0	0	0	0	0	1	2	0	1	2	0	0	0	0	0	0	1	0	0	0	0	0	1
PHI:273	2	1	1	1	1	1	1	1	1	1	1	1	1	1	1	2	2	2	1	1	2	2	1	1	1	1	1	1	1	2	2	1	1	1	1	1	1	2	2	2	1	2	1	1	0	2	1
PHI:308	1	0	0	0	0	0	0	0	0	0	0	0	0	0	0	1	0	0	0	1	1	0	0	0	0	0	0	0	0	1	1	0	2	1	0	0	0	0	0	0	0	0	0	0	0	1	0
PHI:493	1	0	0	0	1	0	1	0	0	0	0	1	1	0	0	0	0	0	0	0	1	0	0	0	0	0	0	0	0	0	0	0	1	1	0	0	0	0	0	0	1	0	0	0	0	0	0
PHI:317	2	1	1	1	1	1	1	0	1	1	1	1	1	1	1	1	1	1	0	1	2	1	0	0	0	1	1	1	1	1	0	0	1	0	1	1	1	1	1	1	0	1	0	0	1	1	0
PHI:401	1	0	1	0	1	1	1	1	1	1	1	1	1	1	1	1	0	1	0	1	1	1	1	0	1	0	1	1	1	1	0	1	0	1	0	0	1	0	0	1	1	1	0	0	1	1	1
PHI:335	1	1	0	1	0	1	1	1	0	0	0	0	0	0	0	1	1	1	1	0	1	1	1	0	1	1	1	0	0	1	1	1	1	1	1	1	1	1	1	1	1	1	1	1	1	1	1
PHI:215	1	1	1	1	1	1	1	0	1	1	1	1	1	1	1	1	1	1	1	1	1	1	0	1	0	0	1	1	1	1	1	1	0	0	0	0	0	1	0	1	1	1	0	0	0	0	1
PHI:385	1	0	1	0	0	1	1	1	0	0	0	0	0	0	0	0	0	0	0	0	1	1	0	1	1	1	0	0	0	0	0	0	0	0	1	1	1	0	0	0	0	0	0	0	1	1	0
PHI:1063	1	1	0	0	0	1	1	1	1	0	0	1	0	0	0	1	1	1	1	1	1	1	1	1	1	1	0	0	1	1	1	1	1	1	1	1	1	1	0	1	1	1	1	1	1	1	1
PHI:507	1	1	1	1	1	1	1	0	1	1	0	0	1	1	1	1	1	1	1	1	1	1	1	1	1	0	1	1	1	1	1	1	1	1	1	0	1	1	1	1	1	1	0	0	0	0	2
PHI:352	0	0	0	0	0	0	0	0	0	0	0	0	0	0	0	0	0	0	0	0	0	0	0	0	0	0	0	0	0	0	0	0	1	0	0	0	0	0	0	0	0	0	0	0	0	0	0
PHI:553	0	0	0	0	0	0	0	0	0	0	0	0	0	0	0	0	0	0	3	0	0	0	0	0	0	0	0	0	0	0	0	0	0	0	0	0	0	0	0	0	0	0	0	0	0	0	0
PHI:562	0	0	0	0	0	0	0	0	0	0	0	0	0	0	0	0	0	0	0	0	0	0	0	0	0	0	0	0	0	0	0	0	0	0	0	0	0	0	0	0	0	0	0	0	0	0	0
PHI:249	0	0	0	0	0	0	0	0	0	0	0	0	0	0	0	1	1	1	0	1	0	0	0	1	1	1	0	0	0	0	0	0	0	0	0	0	0	1	1	1	0	0	0	0	0	0	0
PHI:178	1	1	2	1	2	2	1	1	1	1	1	1	1	1	1	1	2	2	1	1	1	2	1	1	1	1	1	2	1	1	1	2	1	2	1	1	1	1	1	2	1	1	1	2	1	1	1
PHI:1036	1	1	0	0	0	0	0	1	0	0	0	0	1	0	0	0	0	0	0	1	1	0	0	1	0	0	0	1	0	1	1	1	0	0	0	0	0	0	0	0	0	0	0	0	0	0	1
PHI:594	3	2	2	2	2	2	1	1	2	2	2	2	2	2	2	2	2	2	2	2	3	2	2	2	1	2	2	2	2	2	1	2	1	1	2	2	1	2	2	2	2	2	2	2	2	1	2
PHI:680	0	0	1	0	0	0	2	0	0	0	0	0	0	0	0	0	0	0	0	0	0	0	0	0	0	0	0	0	0	0	1	0	0	0	0	0	0	0	0	0	0	0	0	2	0	0	0
PHI:1029	1	0	0	0	0	0	0	0	0	0	0	0	0	0	0	1	0	1	0	0	1	0	1	1	1	0	0	0	0	0	0	1	0	0	0	0	1	0	1	1	0	0	0	0	1	1	0
PHI:186	1	0	1	1	1	0	0	0	1	1	1	1	1	1	1	1	1	1	1	1	1	1	1	1	0	0	1	1	1	1	1	0	1	0	1	1	1	1	1	1	1	1	1	0	1	0	0
PHI:887	0	1	1	1	1	1	0	1	1	1	1	1	1	1	1	0	0	0	1	0	0	1	1	1	1	1	1	1	1	1	1	1	0	0	1	1	1	1	1	1	0	1	1	1	1	1	1
PHI:875	1	2	1	1	1	2	1	1	1	1	2	1	1	1	1	1	1	1	1	1	1	2	1	0	0	1	1	2	1	1	1	1	1	1	1	1	1	1	1	1	1	1	1	1	1	1	1
PHI:1061	1	1	1	1	3	1	1	1	2	1	1	1	1	1	1	1	1	1	1	1	1	1	1	1	1	2	1	1	1	1	1	1	1	1	1	2	1	1	1	1	1	1	0	0	1	1	1
PHI:116	0	0	0	0	0	0	0	0	0	0	0	0	0	0	0	0	0	0	0	0	0	0	0	0	0	0	0	0	0	0	1	0	0	1	1	0	0	0	0	0	2	1	0	1	0	0	1
PHI:174	1	2	2	2	2	2	2	2	2	2	2	2	2	2	2	2	2	2	2	2	1	2	1	2	2	2	2	2	2	2	2	1	2	2	2	2	2	2	2	2	2	2	2	2	1	1	2
PHI:187	1	1	1	1	1	1	1	1	0	0	2	1	0	1	1	1	0	1	1	1	1	1	1	1	1	1	0	0	1	1	1	1	1	1	1	1	1	1	1	1	1	0	0	1	1	0	1
PHI:475	0	0	0	0	0	0	0	0	0	0	0	0	0	0	0	0	0	0	0	0	0	0	0	0	0	0	0	0	0	0	0	0	0	0	2	2	1	0	0	0	0	0	0	0	0	0	0
PHI:572	0	0	0	0	0	0	0	0	0	0	0	0	0	0	0	0	0	0	0	0	0	0	2	0	0	0	0	0	0	0	0	0	0	0	0	0	0	1	1	0	0	0	0	0	1	1	0
PHI:893	1	1	1	1	2	1	2	1	1	1	1	1	2	1	1	1	1	1	1	1	1	2	1	1	1	1	1	1	1	1	1	1	2	2	1	1	1	1	1	1	0	1	1	1	1	1	1
PHI:224	2	0	0	0	0	1	0	0	0	0	0	0	0	0	0	1	0	0	0	0	2	0	1	0	0	0	0	0	0	0	0	0	0	0	0	0	1	0	0	0	0	0	0	0	0	0	1
PHI:599	0	0	0	0	0	0	1	0	0	0	0	0	0	0	0	0	1	1	0	0	0	0	0	0	0	0	2	0	0	0	0	0	0	0	0	0	0	0	0	0	0	0	0	0	1	0	0
PHI:857	1	1	0	0	0	0	1	0	0	0	0	0	0	0	0	1	0	1	0	0	1	0	0	0	0	0	0	0	0	0	0	0	0	0	0	1	0	1	1	1	0	0	0	0	0	0	0
PHI:528	0	0	0	0	0	0	0	0	0	0	0	0	1	0	0	0	0	0	0	0	0	0	0	0	0	1	0	0	0	0	0	0	0	0	0	1	1	0	0	0	0	1	1	1	1	1	0
PHI:791	0	1	1	1	1	1	2	1	2	1	1	1	1	1	2	0	1	1	1	1	0	1	1	1	1	1	1	1	1	1	1	1	1	1	1	1	1	1	1	0	1	1	1	1	1	1	1
PHI:502	1	1	1	1	2	1	2	0	1	1	1	2	1	1	1	1	1	1	1	1	1	1	1	1	1	1	1	1	1	2	0	1	1	1	2	1	1	1	1	1	1	2	1	1	1	1	1
PHI:839	0	0	0	0	0	0	1	0	0	0	0	0	1	0	0	0	1	1	0	0	0	0	0	0	0	0	0	0	0	0	1	0	0	0	1	0	0	0	0	1	0	1	0	0	0	0	1
PHI:593	0	0	0	0	0	0	0	0	0	0	0	0	0	0	0	0	0	0	0	0	0	0	0	1	1	1	0	0	0	0	0	0	1	1	1	0	1	0	0	0	0	0	0	0	0	0	0
PHI:319	0	0	0	0	0	1	1	0	0	0	0	1	0	0	0	1	0	1	0	0	0	0	0	0	0	0	0	0	0	0	0	0	0	0	0	0	0	0	0	1	0	0	1	0	1	0	0
PHI:846	1	0	0	0	0	0	0	0	0	0	0	0	0	0	0	0	1	1	0	0	1	0	0	0	0	0	0	0	0	1	0	0	0	0	0	0	0	1	1	1	1	0	0	0	0	0	1
PHI:136	0	0	0	0	0	0	0	0	0	0	0	1	0	0	0	0	0	0	2	0	0	0	0	0	0	0	0	0	0	0	0	0	0	0	0	0	0	0	0	0	0	0	1	0	1	0	0
PHI:412	1	1	1	1	2	1	1	1	1	1	1	1	1	1	1	0	0	0	1	1	1	1	1	1	1	1	1	1	1	1	1	1	1	1	1	1	1	1	1	0	1	0	1	1	1	1	1
PHI:269	1	1	1	1	1	1	1	1	1	1	2	2	1	1	1	1	2	1	1	1	1	1	1	0	1	1	1	1	1	1	0	1	1	1	1	1	1	1	1	1	1	1	0	1	1	1	1
PHI:805	1	1	1	1	1	1	2	1	1	1	2	1	1	1	1	1	0	2	1	1	1	1	1	1	1	1	1	1	1	1	1	1	1	1	1	1	1	1	1	1	1	1	0	1	1	1	1
PHI:1054	1	0	1	1	1	1	1	1	1	1	1	1	1	1	1	1	1	1	1	1	1	1	1	2	1	1	1	1	1	1	1	1	1	1	1	1	2	1	0	1	1	1	1	1	1	1	0
PHI:548	2	1	1	1	1	1	1	1	1	1	1	1	1	1	1	1	1	1	1	1	2	1	1	1	1	0	1	1	1	1	1	1	1	1	1	2	2	1	1	1	2	1	1	1	1	1	1
PHI:799	1	2	1	1	1	1	1	1	1	1	1	1	1	1	1	1	1	1	1	1	1	1	1	1	1	1	2	1	1	1	1	1	1	1	1	2	2	1	1	1	1	1	2	1	1	1	1
PHI:304	1	1	1	1	1	1	1	1	1	2	2	2	2	1	2	1	1	1	1	1	1	1	1	1	1	1	1	1	1	1	1	1	1	1	1	1	1	1	1	1	1	1	1	1	1	1	1
PHI:873	1	1	2	1	1	1	1	1	1	1	1	1	1	1	1	1	1	1	1	2	1	1	1	1	1	1	2	1	1	1	1	2	1	1	1	1	1	1	1	1	1	1	1	1	1	1	1
PHI:524	2	1	1	1	1	1	1	0	1	1	1	1	1	1	1	1	2	1	1	1	2	1	1	1	1	1	0	1	1	1	1	1	1	1	1	1	1	1	1	1	1	1	0	1	1	0	1
PHI:449	2	1	1	1	1	1	1	1	1	1	1	1	1	1	1	1	1	1	0	0	2	1	1	1	1	0	1	1	2	0	1	1	1	1	1	1	1	1	1	1	1	1	1	1	1	1	1
PHI:446	1	2	1	1	1	1	1	1	1	1	1	1	1	1	2	1	1	1	1	2	1	2	1	1	1	1	1	1	1	1	1	1	1	1	1	1	1	1	1	1	1	1	1	1	1	1	1
PHI:786	1	1	1	1	1	1	1	1	1	1	1	1	1	1	1	1	1	1	1	0	1	1	1	1	1	1	0	1	1	1	1	0	0	1	0	1	1	1	1	1	1	1	1	1	1	1	1
PHI:1083	2	1	1	1	1	1	1	1	1	1	1	1	1	1	1	2	2	1	1	1	2	1	1	1	1	1	1	1	1	1	1	1	1	1	2	2	2	2	1	2	1	1	1	1	1	1	1
PHI:883	0	0	0	0	0	0	1	0	0	0	1	0	0	0	1	1	1	0	1	0	0	0	0	0	0	1	0	0	0	0	0	0	0	0	0	1	0	0	0	0	0	0	0	0	0	0	0
PHI:690	0	0	0	0	0	0	0	0	0	0	0	0	0	0	0	0	0	0	0	0	0	0	1	0	0	1	0	0	0	0	0	0	1	1	0	1	1	0	0	0	0	0	1	1	0	0	0
PHI:821	0	0	0	0	0	0	0	0	0	0	0	0	0	0	0	0	0	0	0	0	0	0	0	0	0	0	0	0	0	0	0	0	0	0	0	1	0	0	0	0	0	0	0	0	1	0	2
PHI:520	0	0	0	0	0	0	0	0	0	0	0	0	0	0	0	0	0	0	0	1	0	0	0	0	0	0	0	0	0	0	0	0	0	0	0	0	0	0	0	0	0	2	0	0	0	0	1
PHI:241	0	0	0	0	0	1	0	0	1	0	0	1	0	0	0	0	0	0	0	0	0	0	0	0	1	0	0	0	0	0	1	1	0	0	0	0	0	0	0	0	0	0	0	1	0	0	0
PHI:76	1	0	0	1	0	0	0	0	0	0	0	0	0	0	0	1	0	1	0	0	1	0	0	0	0	0	1	0	0	0	0	0	0	0	0	0	0	0	0	0	0	0	0	0	0	0	0
PHI:189	1	0	0	0	0	0	0	0	0	0	0	0	0	0	0	0	0	0	0	1	1	0	0	0	0	0	0	0	0	0	0	1	0	0	0	0	1	0	0	0	0	0	1	0	1	0	0
PHI:1039	0	1	1	1	1	1	1	1	1	1	1	1	1	1	1	0	1	0	1	1	0	1	1	1	0	0	1	1	1	1	1	1	1	1	1	1	1	1	0	1	1	1	1	0	1	1	1
PHI:467	0	0	0	0	1	0	0	0	0	0	0	0	0	0	0	0	1	0	0	0	0	0	0	0	0	0	0	0	0	0	0	0	0	0	1	0	0	1	0	1	0	0	0	0	1	1	0
PHI:100	0	0	0	0	0	0	0	0	0	0	0	0	0	0	0	0	1	1	0	0	0	1	0	0	0	0	0	0	0	0	0	1	0	0	0	0	0	0	0	1	0	0	0	0	0	0	1
PHI:831	1	1	1	2	1	1	1	1	1	1	1	1	1	2	1	1	1	1	1	1	1	1	1	1	1	1	0	1	2	1	1	0	1	1	1	1	1	1	1	1	1	1	1	1	1	1	1
PHI:1064	1	1	1	1	1	1	1	1	1	1	1	1	1	1	1	1	1	1	1	1	1	1	1	1	1	1	1	1	1	1	1	1	1	1	1	1	1	1	1	1	3	1	1	1	1	1	1
PHI:315	1	1	2	1	1	1	1	1	1	1	1	1	1	1	1	1	1	1	1	1	1	1	1	1	1	0	1	1	1	1	1	1	1	1	1	1	1	1	1	1	1	1	2	1	1	2	1
PHI:675	1	1	1	1	1	1	1	1	1	1	1	1	2	1	2	1	0	1	1	1	1	1	1	1	1	1	1	1	1	1	0	0	1	1	1	1	1	1	1	1	1	1	1	1	1	1	1
PHI:769	1	1	1	1	1	1	1	1	2	1	2	1	2	1	1	1	1	1	1	1	1	1	1	1	1	1	1	1	1	1	1	1	1	1	1	1	1	1	1	1	2	1	1	0	1	1	1
PHI:882	1	1	1	1	1	2	1	1	1	1	1	1	1	1	1	1	1	1	1	1	1	1	1	1	1	1	1	1	1	1	1	1	1	1	1	1	1	0	1	0	1	1	1	1	1	1	2
PHI:287	1	1	1	1	1	1	1	1	1	1	1	1	1	1	1	1	1	2	1	1	1	1	1	1	1	1	1	1	1	1	1	1	1	1	1	1	1	1	2	1	1	1	2	1	1	1	2
PHI:219	1	1	1	1	1	1	1	1	1	1	1	2	1	1	1	1	1	1	1	1	1	2	1	1	1	1	2	1	1	1	1	1	1	1	1	1	1	1	0	1	1	1	1	1	1	1	1
PHI:518	1	1	1	1	1	1	2	1	1	1	1	1	1	1	1	1	1	2	1	1	1	1	1	1	1	1	1	1	1	1	1	1	1	1	1	1	1	1	1	2	1	1	1	1	2	1	1
PHI:206	2	1	1	1	1	1	1	1	1	1	1	1	1	1	1	1	1	1	1	1	2	2	1	1	1	1	1	1	1	1	1	1	1	1	1	1	1	1	1	1	0	1	1	1	2	2	1
PHI:439	0	0	0	0	0	0	0	0	0	0	0	0	0	0	0	0	0	0	0	0	0	0	2	0	0	0	0	0	0	0	0	0	0	0	0	0	0	1	1	0	0	0	0	0	0	0	0
PHI:263	0	0	0	0	0	0	0	0	0	0	0	1	0	0	0	0	0	0	0	0	0	0	0	0	0	0	0	0	0	0	0	0	0	0	0	0	0	0	0	0	0	0	0	0	1	2	0
PHI:212	0	0	0	0	0	1	0	0	0	0	0	0	0	0	0	0	0	0	2	0	0	0	0	0	0	0	0	0	0	0	0	0	0	0	0	0	0	0	0	0	0	0	0	0	0	0	0
PHI:204	0	0	0	0	0	0	0	0	0	0	0	0	0	0	0	0	0	0	0	0	0	0	0	0	0	0	0	0	0	0	0	0	0	0	0	0	0	1	1	0	0	0	0	0	0	0	0
PHI:570	0	0	0	0	0	0	0	0	0	0	0	0	0	0	0	1	1	1	0	0	0	0	0	0	0	0	0	0	0	0	0	0	0	0	0	0	0	1	1	1	0	0	0	0	0	0	0
PHI:476	0	0	0	0	0	0	0	0	1	1	0	0	0	0	0	0	0	0	0	0	0	0	1	0	0	0	1	0	1	0	0	0	0	0	0	0	0	0	0	1	0	0	0	0	0	0	0
PHI:666	0	0	0	0	0	0	0	0	0	0	0	0	0	0	0	1	1	1	0	0	0	0	0	0	0	0	0	0	0	0	0	0	0	0	0	0	0	0	0	1	1	0	0	0	0	1	0
PHI:679	0	0	0	0	0	1	0	0	0	0	0	0	0	0	0	0	0	0	0	0	0	0	0	0	0	0	0	0	0	1	0	1	0	1	0	0	0	0	0	0	0	0	0	0	1	0	0
PHI:1052	1	0	1	1	1	1	1	1	1	1	1	1	1	1	2	1	1	1	1	1	1	1	1	1	1	1	1	1	1	1	1	1	1	1	1	1	1	1	1	1	1	1	0	1	1	1	1
PHI:294	1	1	1	1	1	1	1	1	1	1	1	1	1	1	1	1	1	1	1	1	1	1	1	1	1	1	1	1	1	1	1	2	1	1	0	1	1	1	1	1	1	1	1	1	2	1	1
PHI:182	1	1	1	1	1	1	1	1	1	1	1	1	1	1	1	1	1	1	0	1	1	1	1	1	1	2	1	1	1	1	1	1	1	1	1	2	1	1	2	1	1	1	1	1	1	1	1
PHI:429	1	1	1	2	1	2	1	1	1	1	1	1	1	1	1	1	1	1	1	1	1	1	1	0	1	1	1	1	1	1	1	1	1	1	1	1	1	1	1	1	1	1	1	1	1	1	1
PHI:445	1	1	1	1	1	0	1	1	1	1	1	1	1	1	1	1	1	1	1	1	1	2	1	1	1	1	1	1	1	1	1	1	1	1	1	1	1	1	0	1	1	1	2	1	1	1	1
PHI:651	0	0	0	0	0	0	0	0	0	0	0	0	0	0	0	0	0	0	0	0	0	0	0	0	0	0	0	0	0	0	0	0	0	0	0	0	0	0	0	0	0	0	0	0	0	0	0
PHI:550	0	0	0	0	0	0	0	0	0	0	0	0	0	0	0	0	2	0	0	0	0	0	0	0	0	0	0	0	0	0	0	0	0	0	0	0	0	0	0	0	0	0	0	1	0	0	0
PHI:729	0	0	0	0	0	0	0	0	0	0	0	0	0	0	0	0	0	0	0	0	0	0	0	0	0	0	0	0	0	0	0	0	0	0	0	0	0	0	1	0	2	0	0	0	0	0	0
PHI:62	1	1	1	1	1	1	1	1	1	1	1	1	1	1	1	1	1	1	1	1	1	1	1	1	1	1	1	1	1	0	0	2	1	1	1	1	1	1	1	1	1	1	1	0	1	1	1
PHI:678	0	0	0	0	0	0	0	0	0	0	0	0	0	0	0	0	0	0	0	0	0	1	0	0	0	0	0	0	0	0	0	0	2	0	0	0	0	0	0	0	0	0	0	0	0	0	0
PHI:19	1	1	1	1	1	1	1	1	1	1	1	1	1	1	1	1	1	1	1	1	1	1	1	1	1	1	1	1	1	0	1	2	0	1	1	1	0	1	1	1	1	1	1	1	1	1	0
PHI:806	1	1	1	1	1	2	1	1	1	1	1	2	2	1	1	1	1	1	1	1	1	1	1	1	1	1	2	1	1	1	1	1	1	1	1	1	1	1	1	1	1	1	1	1	1	1	1
PHI:454	1	1	1	1	1	1	1	1	1	1	1	1	1	1	1	1	1	1	1	1	1	1	1	1	1	1	1	1	1	1	1	1	1	1	1	1	1	1	2	1	1	1	1	1	1	1	1
PHI:709	0	0	0	0	1	0	0	0	0	0	0	0	0	0	0	0	0	0	0	0	0	0	0	0	0	0	0	0	0	0	0	0	0	0	0	0	0	0	0	0	0	0	0	0	0	0	0
PHI:228	0	0	0	0	0	0	0	0	0	0	0	0	0	0	0	0	1	0	0	0	0	0	0	1	0	0	0	0	0	0	0	0	0	0	0	0	0	1	1	0	0	0	0	0	0	0	0
PHI:728	0	0	0	0	0	0	0	0	0	0	0	0	0	0	0	0	0	1	0	1	0	0	0	0	0	0	0	0	0	0	0	0	0	0	0	0	0	0	1	0	0	0	0	0	0	0	0
PHI:218	1	1	1	1	1	0	1	1	1	1	1	1	1	1	1	1	1	0	1	1	1	1	1	1	1	1	1	1	1	1	1	1	0	1	1	1	1	1	1	1	1	1	0	1	0	1	1
PHI:201	0	0	0	0	0	0	0	0	0	0	0	0	0	0	0	0	0	0	1	1	0	1	0	0	0	0	0	0	0	0	0	0	0	0	0	0	0	0	0	0	0	0	0	0	1	0	0
PHI:1010	1	1	1	1	1	1	1	1	1	1	1	1	1	1	1	1	1	1	1	1	1	1	1	1	2	1	1	2	1	1	1	1	1	1	1	1	1	1	1	1	1	1	1	1	1	1	1
PHI:435	1	1	1	1	1	1	1	1	1	2	1	1	1	2	1	1	1	1	1	1	1	1	1	1	1	1	1	1	1	1	0	1	1	1	1	1	1	1	1	0	1	1	1	1	1	1	1
PHI:505	1	1	1	1	1	1	1	1	1	1	1	1	1	1	2	1	1	2	1	1	1	1	1	1	1	1	1	1	1	1	1	1	1	1	1	1	1	1	1	1	1	1	0	1	1	1	1
PHI:260	0	1	1	1	1	1	1	1	1	1	1	1	1	1	1	1	1	1	1	1	0	1	1	1	1	1	1	1	1	1	1	1	1	1	1	1	1	1	1	1	1	1	2	1	2	0	1
PHI:862	2	2	2	2	3	2	2	2	2	2	2	2	2	2	2	2	2	2	2	2	2	2	2	2	2	2	2	2	2	2	2	2	2	2	2	2	2	2	2	2	2	2	1	2	3	2	2
PHI:424	1	1	1	1	2	1	1	1	1	1	1	1	1	1	1	1	1	1	0	1	1	1	0	1	1	1	1	1	1	1	1	1	1	1	1	1	1	1	1	1	1	1	1	2	1	1	1
PHI:31	1	1	1	1	1	1	1	1	1	1	1	1	1	1	1	1	1	1	1	1	1	2	1	1	1	1	1	1	1	1	1	1	1	1	1	1	1	2	2	1	1	1	1	1	1	1	1
PHI:578	1	1	1	2	1	1	1	1	1	1	1	1	1	1	1	1	1	1	1	1	1	1	1	1	1	1	1	1	1	1	1	1	1	1	1	1	1	1	0	1	1	1	1	1	1	1	1
PHI:616	1	1	1	1	1	1	1	1	1	1	1	1	1	1	1	1	1	1	1	1	1	1	0	1	1	1	1	1	1	1	1	1	2	2	1	1	1	1	1	1	1	1	1	1	1	1	1
PHI:216	2	1	1	1	1	1	1	0	1	1	1	1	1	1	1	1	1	1	1	1	2	1	1	1	1	1	1	1	1	1	1	1	1	1	1	1	1	1	1	1	1	1	1	1	1	2	1
PHI:463	1	1	1	1	1	1	1	1	1	1	1	1	1	1	1	1	1	1	1	1	1	2	1	1	1	1	1	1	1	1	1	1	1	1	1	1	1	1	1	1	1	1	1	1	1	1	1
PHI:207	2	1	1	1	1	1	1	1	1	1	1	1	1	1	1	1	1	1	1	1	2	1	1	1	1	1	1	1	1	1	1	1	1	2	1	1	1	1	1	1	1	1	1	1	1	1	1
PHI:387	1	1	1	1	1	1	1	1	1	1	1	1	1	1	1	1	1	1	1	1	1	1	1	1	1	1	1	1	1	1	1	1	1	2	1	1	1	1	1	1	1	1	0	0	1	1	1
PHI:247	0	0	0	0	0	0	0	1	1	0	1	0	0	0	0	0	0	0	0	0	0	1	0	0	0	0	0	0	0	0	0	0	0	0	0	0	0	0	0	0	0	0	0	0	0	0	0
PHI:835	0	0	0	0	0	0	0	0	1	0	0	0	0	0	0	0	0	0	0	0	0	0	0	0	0	0	0	0	0	0	0	0	0	0	0	0	0	0	0	0	0	0	0	0	1	0	0
PHI:1023	0	0	0	0	0	0	0	0	0	0	0	0	0	0	0	1	1	0	0	0	0	0	1	0	0	0	0	0	0	0	0	0	0	0	0	0	0	0	0	0	0	0	0	0	0	0	1
PHI:114	0	0	0	0	0	0	0	0	0	0	0	0	0	0	0	1	1	1	0	0	0	0	0	0	0	0	0	0	0	0	0	0	0	0	0	0	0	0	0	1	0	0	0	0	0	0	0
PHI:1050	0	0	0	0	0	0	0	0	0	0	0	0	0	0	0	0	0	0	0	0	0	1	0	0	0	0	0	0	0	0	1	0	0	0	0	0	1	0	0	0	0	0	0	0	0	0	1
PHI:577	1	1	1	1	1	1	1	1	1	1	1	1	1	1	1	1	1	1	1	1	1	1	1	1	1	1	1	1	1	1	1	1	1	1	1	1	1	1	1	1	1	1	1	1	0	0	1
PHI:170	0	0	0	0	0	0	0	0	0	0	0	0	0	0	0	0	0	0	0	0	0	0	0	0	1	0	0	0	0	0	0	0	0	0	1	0	0	0	0	0	0	0	0	0	1	1	0
PHI:394	0	0	0	0	0	0	0	0	0	0	0	0	0	0	0	1	1	0	0	0	0	0	0	0	0	0	0	0	0	0	1	0	0	0	0	0	0	0	0	0	0	0	0	0	0	0	0
PHI:22	0	0	0	0	0	0	0	0	0	0	0	0	0	0	0	0	0	0	0	0	0	0	1	0	0	0	0	0	0	0	0	0	0	1	0	0	0	1	0	0	0	0	0	0	0	0	0
PHI:283	0	0	0	0	0	0	0	0	0	0	0	0	0	0	0	0	0	0	0	0	0	1	0	0	0	0	0	0	0	0	1	0	0	0	0	0	0	0	0	0	0	0	0	0	1	0	0
PHI:350	0	0	0	0	0	0	0	0	0	0	0	0	0	0	0	0	0	0	0	0	0	0	0	1	0	0	1	0	0	0	0	0	0	0	0	0	0	0	0	1	0	1	0	0	0	0	0
PHI:853	1	0	0	0	0	0	0	0	0	0	0	0	0	0	0	0	0	0	0	0	1	0	0	0	0	0	0	0	0	0	0	0	0	0	0	0	0	0	0	1	0	0	1	0	0	0	0
PHI:85	0	0	0	0	0	0	0	0	0	1	0	0	0	0	0	0	0	0	0	0	0	0	0	0	0	0	0	0	0	0	0	0	0	0	0	0	1	0	0	0	0	1	0	0	0	0	0
PHI:804	1	1	1	1	1	1	1	1	1	1	1	1	1	1	1	1	1	1	1	1	1	1	1	1	1	1	1	1	1	1	1	1	1	1	1	0	0	1	1	1	1	1	0	1	1	1	1
PHI:382	0	0	0	0	0	0	0	0	0	0	0	0	0	0	0	0	0	0	0	1	0	0	0	0	0	0	0	0	0	0	0	0	0	0	0	0	0	0	0	0	0	0	0	0	0	0	0
PHI:197	1	1	1	1	1	1	1	1	1	1	1	1	1	1	1	1	1	1	1	1	1	1	2	1	1	1	1	1	1	1	1	1	1	1	1	1	1	1	1	1	1	1	0	1	1	1	1
PHI:336	1	1	1	1	1	1	1	1	1	1	1	1	1	1	1	1	1	1	1	1	1	1	1	1	2	1	1	1	1	1	1	1	1	1	1	1	1	1	1	1	1	1	1	1	1	1	1
PHI:783	1	1	1	1	1	1	1	1	1	1	1	1	1	1	1	1	1	1	1	1	1	1	1	2	1	1	1	1	1	1	1	1	1	1	1	1	1	1	1	1	1	1	1	1	1	1	1
PHI:501	1	1	1	1	1	1	1	1	1	1	1	1	1	1	1	1	1	1	2	1	1	1	1	1	1	1	1	1	1	1	1	1	1	1	1	1	1	1	1	1	1	1	1	1	1	1	1
PHI:795	1	1	1	1	1	1	1	1	1	1	1	1	1	1	1	1	1	1	1	1	1	1	1	1	1	1	1	1	1	1	1	1	1	1	1	1	1	1	1	1	1	1	1	1	2	1	1
PHI:819	1	1	2	1	1	1	1	1	1	1	1	1	1	1	1	1	1	1	1	1	1	1	1	1	1	1	1	1	1	1	1	1	1	1	1	1	1	1	1	1	1	1	1	1	1	1	1
PHI:210	1	1	1	1	1	1	1	1	1	1	1	1	1	2	1	1	1	1	1	1	1	1	1	1	1	1	1	1	1	1	1	1	1	1	1	1	2	1	1	1	1	1	1	1	1	1	1
PHI:159	1	1	1	1	1	1	1	1	1	1	1	1	1	1	1	1	1	1	1	1	1	1	1	1	1	1	1	1	1	1	1	1	1	1	1	1	1	1	1	1	1	1	1	2	1	1	1
PHI:442	1	1	1	1	1	1	1	1	1	1	1	1	1	1	1	1	1	1	1	1	1	1	1	0	1	1	2	1	1	1	1	1	1	1	1	1	1	1	1	1	1	1	1	1	1	1	1
PHI:365	2	0	1	1	1	1	1	1	1	1	1	1	1	1	1	1	1	1	1	1	2	1	1	1	1	1	1	1	1	1	1	1	1	1	1	1	1	1	1	1	1	1	1	1	1	1	1
PHI:471	0	0	0	0	1	0	0	0	0	0	0	0	0	0	0	0	0	0	0	0	0	1	0	0	0	0	0	0	0	0	0	0	0	0	0	0	0	0	0	0	0	0	0	0	0	0	0
PHI:872	1	1	1	1	1	1	1	1	1	1	1	1	1	1	1	1	1	0	1	1	1	1	1	1	1	1	1	1	1	1	0	1	1	1	1	1	1	1	1	1	1	1	1	1	1	1	1
PHI:890	1	1	1	1	1	1	1	1	1	1	1	1	1	1	1	1	1	1	1	1	1	1	1	1	1	1	2	1	1	1	1	1	1	1	1	1	2	1	1	2	1	1	1	1	1	1	1
PHI:433	0	0	0	0	0	0	0	0	0	0	0	0	0	0	0	0	0	0	1	0	0	0	0	0	0	0	0	0	0	0	1	0	0	0	0	0	0	0	1	0	0	0	0	0	0	0	0
PHI:183	0	0	0	0	0	0	0	0	0	0	0	0	0	0	0	0	0	1	0	0	0	0	0	0	0	0	0	0	0	0	0	0	0	0	0	0	1	0	0	0	0	0	0	0	0	0	0
PHI:822	1	1	1	1	1	1	1	1	1	1	1	2	1	1	1	1	1	1	1	2	1	1	1	1	1	1	1	1	1	1	1	1	1	1	1	1	1	1	1	1	1	1	1	1	1	1	1
PHI:1031	0	1	0	0	0	0	0	0	0	0	0	0	0	0	0	0	0	0	0	0	0	0	0	0	0	0	0	0	0	0	0	1	0	0	0	0	0	0	0	0	0	0	0	0	0	0	0
PHI:268	1	0	0	0	0	0	0	0	0	0	0	0	0	0	0	0	0	1	0	0	1	0	0	0	0	0	0	0	0	0	0	0	0	0	1	0	0	0	0	0	0	0	0	0	0	0	0
PHI:1074	1	1	1	1	1	1	1	1	1	1	1	1	1	1	1	1	1	1	1	1	1	1	1	1	1	1	1	1	1	1	1	1	1	1	1	1	1	1	0	1	1	1	1	1	1	1	1
PHI:1073	0	0	0	0	0	0	0	0	0	0	0	0	0	0	0	0	0	0	0	1	0	0	0	0	0	0	0	0	0	0	0	0	0	0	0	0	0	0	0	1	0	0	0	0	0	0	0
PHI:519	0	0	0	0	0	0	0	0	0	0	0	0	0	0	0	0	0	0	0	0	0	0	1	0	0	0	0	0	0	0	0	0	0	0	0	0	0	0	0	0	0	0	0	0	1	1	0
PHI:877	1	1	1	1	2	1	1	1	1	1	1	1	1	1	1	1	1	1	1	1	1	1	1	1	1	1	1	1	1	1	1	1	1	1	1	1	1	1	1	1	1	1	1	1	1	1	1
PHI:676	0	0	0	0	0	0	1	0	0	0	0	0	0	0	0	0	0	0	0	0	0	0	0	0	0	0	0	0	0	0	0	0	0	1	0	0	0	0	0	0	0	0	0	0	0	0	1
PHI:674	0	0	0	1	1	0	0	0	0	0	0	0	0	0	0	0	0	0	0	0	0	0	0	0	0	0	0	0	0	0	0	0	0	0	0	0	0	0	0	0	0	0	0	0	0	0	0
PHI:554	0	0	0	0	0	0	0	0	0	0	0	0	0	0	0	0	0	0	1	0	0	0	0	0	0	0	0	0	0	0	0	0	0	1	0	0	0	0	0	0	0	0	0	0	0	0	0
PHI:488	0	0	0	0	0	0	0	0	0	0	0	0	0	0	0	0	1	0	0	0	0	0	0	0	0	0	0	0	0	0	0	0	0	0	1	0	1	0	0	0	0	0	0	0	0	0	0
PHI:560	0	0	0	0	0	0	0	0	0	0	0	0	0	0	0	0	0	0	1	0	0	0	0	0	0	0	0	0	0	0	0	0	0	0	0	0	0	0	0	0	1	0	0	0	0	0	0
PHI:444	1	1	1	1	1	1	1	1	1	1	1	1	1	1	1	1	1	0	1	1	1	1	1	1	1	1	1	1	1	1	1	1	1	1	1	1	1	1	1	1	1	1	1	1	1	1	1
PHI:841	0	0	0	0	0	0	0	0	0	0	0	0	0	0	0	0	0	1	0	0	0	0	0	0	0	0	0	0	0	1	0	0	0	0	0	0	0	0	0	0	0	0	1	0	0	0	0
PHI:844	0	0	0	0	0	0	0	0	0	0	0	0	0	0	0	0	0	0	0	0	0	0	0	0	0	0	0	0	0	0	0	0	0	0	1	0	0	0	0	0	0	0	0	1	0	0	1
PHI:731	1	1	1	1	1	2	1	1	1	1	1	1	1	1	1	1	1	1	1	1	1	1	1	1	1	1	1	1	1	1	1	1	1	1	1	1	1	1	1	1	1	1	1	1	1	1	1
PHI:361	1	1	1	1	1	1	1	1	1	1	1	1	1	1	1	1	1	1	1	1	1	2	1	1	1	1	1	1	1	1	1	1	1	1	1	1	1	1	1	1	1	1	1	1	1	1	1
PHI:121	1	1	1	1	1	1	1	1	1	1	1	1	1	1	1	1	1	1	1	1	1	1	1	1	1	1	1	1	1	1	1	1	1	1	1	1	1	1	1	1	1	1	0	1	1	1	1
PHI:124	0	0	0	0	0	0	0	0	0	0	0	0	0	0	0	0	1	1	0	0	0	0	0	0	0	0	0	0	0	0	0	0	0	0	0	0	0	0	0	0	0	0	0	0	0	0	0
PHI:245	0	0	0	0	0	0	0	1	0	0	0	0	0	0	0	0	0	0	0	0	0	0	0	0	0	0	0	0	0	0	0	0	0	0	0	0	0	0	0	0	0	0	0	1	0	0	0
PHI:837	0	0	0	0	0	0	0	0	0	0	0	0	0	0	0	0	1	0	0	0	0	0	0	0	0	0	0	0	0	0	0	0	0	0	0	0	0	0	1	0	0	0	0	0	0	0	0
PHI:330	1	0	0	0	0	0	0	0	0	0	0	0	0	0	0	0	1	0	0	0	1	0	0	0	0	0	0	0	0	0	0	0	0	0	0	0	0	0	0	0	0	0	0	0	0	0	0
PHI:237	0	0	0	0	0	0	0	0	0	0	0	0	0	0	0	1	0	0	0	0	0	0	0	0	0	0	0	0	0	0	0	0	0	0	0	0	0	0	0	1	0	0	0	0	0	0	0
PHI:236	0	0	0	1	0	0	0	0	0	0	0	0	0	0	0	0	0	0	0	0	0	0	0	0	0	0	0	0	0	0	0	0	0	0	0	0	0	0	0	0	0	0	0	0	0	0	0
PHI:231	1	1	1	1	1	1	1	1	1	1	1	1	1	1	1	1	1	1	1	1	1	1	1	1	1	1	1	1	1	1	1	1	0	1	1	1	1	1	1	1	1	1	1	1	1	1	1
PHI:789	0	0	0	0	0	0	0	0	0	0	0	0	0	0	0	0	0	0	0	0	0	0	1	0	0	0	0	0	0	0	0	0	0	0	0	0	0	0	0	0	0	0	0	0	1	0	0
PHI:390	0	0	0	0	0	0	1	0	0	0	0	0	0	0	0	0	0	0	0	0	0	0	0	0	0	0	0	0	0	0	0	0	0	0	0	0	0	0	0	0	0	1	0	0	0	0	0
PHI:399	1	1	1	1	1	1	1	1	1	1	1	1	1	1	1	1	1	1	1	0	1	1	1	1	1	1	1	1	1	1	1	1	1	1	1	1	1	1	1	1	1	1	1	1	1	1	1
PHI:71	0	0	0	0	0	0	0	0	0	0	0	0	0	0	0	0	0	0	0	0	0	0	0	0	0	0	0	0	0	0	1	0	0	0	0	0	0	0	1	0	0	0	0	0	0	0	0
PHI:770	0	0	0	0	0	0	0	0	0	0	0	0	0	0	0	0	0	0	0	0	0	0	0	0	0	0	0	0	0	0	0	0	0	0	0	1	0	0	0	0	0	0	1	0	0	0	0
PHI:252	0	0	0	0	0	0	0	0	0	0	0	0	0	0	0	0	0	0	0	0	0	0	0	0	0	0	0	0	0	0	0	0	0	0	0	0	0	0	0	0	0	0	0	0	1	0	0
PHI:292	0	0	0	0	0	0	0	0	0	0	0	0	0	0	0	0	0	0	0	0	0	0	0	0	0	0	0	0	0	0	0	0	0	0	0	0	0	0	0	0	0	0	0	1	0	0	0
PHI:227	0	0	0	0	0	0	0	0	0	0	0	1	0	0	1	0	0	0	0	0	0	0	0	0	0	0	0	0	0	0	0	0	0	0	0	0	0	0	0	0	0	0	0	0	0	0	0
PHI:1032	0	0	0	0	0	0	0	0	0	0	0	0	0	0	1	0	0	0	0	0	0	0	0	0	0	0	1	0	0	0	0	0	0	0	0	0	0	0	0	0	0	0	0	0	0	0	0
PHI:1035	0	0	0	0	0	0	0	1	0	0	0	0	0	0	0	0	0	0	1	0	0	0	0	0	0	0	0	0	0	0	0	0	0	0	0	0	0	0	0	0	0	0	0	0	0	0	0
PHI:461	0	0	0	0	0	0	0	0	0	0	0	0	0	0	0	0	0	0	0	0	0	0	0	0	0	0	0	0	0	0	1	0	0	0	0	0	0	0	0	0	1	0	0	0	0	0	0
PHI:545	0	0	0	0	0	0	0	0	0	0	0	0	0	0	0	0	0	0	0	0	0	0	0	0	0	0	0	1	0	0	0	0	0	0	0	0	0	0	0	0	0	0	0	0	0	0	0
PHI:490	1	1	1	1	1	1	1	1	1	1	1	1	1	1	1	1	1	1	1	1	1	1	1	1	1	1	1	1	1	1	1	1	1	1	1	1	1	1	1	1	1	1	1	1	1	1	1
PHI:817	0	0	0	0	0	0	0	0	0	0	0	0	0	0	0	0	0	0	0	0	0	1	1	0	0	0	0	0	0	0	0	0	0	0	0	0	0	0	0	0	0	0	0	0	0	0	0
PHI:724	0	0	0	0	0	0	0	0	0	0	0	0	0	0	0	0	0	1	0	0	0	1	0	0	0	0	0	0	0	0	0	0	0	0	0	0	0	0	0	0	0	0	0	0	0	0	0
PHI:726	0	0	0	0	0	0	0	0	0	0	0	0	0	0	0	0	0	0	0	0	0	0	1	0	0	0	0	0	0	0	0	0	1	0	0	0	0	0	0	0	0	0	0	0	0	0	0
PHI:723	0	0	0	0	0	0	0	0	0	0	0	0	0	0	1	0	0	0	0	0	0	0	0	0	0	0	0	1	0	0	0	0	0	0	0	0	0	0	0	0	0	0	0	0	0	0	0
PHI:1076	0	0	0	0	0	0	0	0	0	0	0	0	0	0	0	0	0	0	0	0	0	0	0	0	0	0	0	0	0	0	0	0	0	0	0	1	0	0	0	0	1	0	0	0	0	0	0
PHI:1072	0	0	0	0	0	0	0	0	0	0	0	0	0	0	0	0	0	0	0	0	0	0	0	0	0	0	0	0	0	0	0	1	0	0	0	0	0	0	0	0	0	0	0	0	0	0	0
PHI:517	0	0	0	0	0	0	0	0	0	0	0	0	0	0	0	0	0	0	0	0	0	0	0	0	0	0	1	0	0	0	0	0	0	0	0	0	0	0	0	0	0	1	0	0	0	0	0
PHI:693	1	1	1	1	1	1	1	1	1	1	1	1	1	1	1	1	1	1	1	1	1	1	1	1	1	1	1	1	1	1	1	1	1	1	1	1	1	1	1	1	1	1	0	1	1	1	1
PHI:459	0	0	0	0	0	0	0	0	0	0	0	0	0	0	0	0	0	0	0	0	0	0	0	0	0	0	0	0	0	0	0	0	0	0	0	0	0	0	0	0	0	0	0	0	0	0	0
PHI:196	0	0	0	0	1	0	0	0	0	0	0	0	0	0	0	0	0	0	0	0	0	0	0	0	0	0	0	0	0	0	0	0	0	0	0	0	0	0	0	0	0	0	0	0	0	0	0
PHI:859	0	0	0	0	0	0	0	0	0	0	0	0	0	0	0	0	0	0	0	0	0	0	0	0	0	0	0	0	0	0	0	0	0	0	0	0	0	0	0	0	0	0	0	0	1	1	0
PHI:82	0	0	0	0	0	0	0	0	0	0	0	0	0	0	0	0	0	0	0	0	0	0	1	0	0	0	0	0	0	0	0	0	0	0	0	0	0	0	0	0	0	0	0	0	0	0	1
PHI:521	0	0	0	0	0	0	0	0	0	0	0	0	0	0	0	0	0	0	0	0	0	1	0	0	0	0	0	0	0	0	0	0	0	0	0	0	0	0	0	0	0	0	0	0	0	0	1
PHI:324	0	0	0	0	0	0	0	0	0	0	0	0	0	0	0	0	0	1	0	0	0	0	0	0	0	0	0	0	0	0	0	0	0	0	0	0	0	0	0	0	0	0	0	0	0	0	1
PHI:57	0	0	0	0	0	0	0	0	0	0	0	0	0	0	0	0	0	0	0	0	0	0	0	0	0	0	0	0	0	0	0	0	0	0	0	0	1	0	0	0	0	0	0	0	0	0	0
PHI:842	0	0	0	0	0	0	0	0	0	0	1	0	0	0	0	0	0	0	0	0	0	0	0	0	0	0	0	0	0	0	0	0	0	0	0	0	0	0	0	0	0	0	1	0	0	0	0
PHI:565	1	0	0	0	0	0	0	0	0	0	0	0	0	0	0	0	0	1	0	0	1	0	0	0	0	0	0	0	0	0	0	0	0	0	0	0	0	0	0	0	0	0	0	0	0	0	0
PHI:367	1	1	1	1	1	1	1	1	1	1	1	1	1	1	1	1	1	1	1	1	1	1	1	1	1	1	1	1	2	1	1	1	1	1	1	1	1	1	1	1	1	1	1	1	1	1	1
PHI:840	0	0	0	0	0	0	0	0	0	0	0	0	0	0	0	0	0	0	0	0	0	0	0	0	0	0	0	0	0	0	0	0	0	0	0	1	0	0	0	0	0	0	0	0	0	1	0
PHI:845	0	0	0	0	0	0	0	0	0	0	0	0	0	0	0	0	0	1	0	0	0	0	0	1	0	0	0	0	0	0	0	0	0	0	0	0	0	0	0	0	0	0	0	0	0	0	0
PHI:1057	1	1	1	1	1	1	2	1	1	1	1	1	1	1	1	1	1	1	1	1	1	1	1	1	1	1	1	1	1	1	1	1	1	1	1	1	1	1	1	1	1	1	1	1	1	1	1
PHI:503	1	1	1	1	1	1	1	1	1	1	1	1	1	1	1	1	1	1	1	1	1	1	1	0	1	1	1	1	1	1	1	1	1	1	1	1	1	1	1	1	1	1	1	1	1	1	1
PHI:797	1	1	1	1	1	1	1	1	1	1	1	1	1	1	1	1	1	1	1	1	1	1	1	1	1	1	1	1	1	1	1	1	1	1	1	1	1	1	1	1	1	1	1	1	1	1	0
PHI:888	1	1	1	1	1	1	1	1	1	1	1	1	1	1	1	1	1	1	1	1	1	1	1	1	1	1	1	1	1	1	1	1	1	1	1	1	1	1	1	1	1	1	1	1	1	1	1
PHI:512	1	1	1	1	1	1	1	1	1	1	1	1	1	1	1	1	1	1	1	1	1	1	1	1	1	1	1	1	1	1	1	1	1	1	1	1	1	1	1	1	1	1	0	1	1	1	1
PHI:451	1	1	1	1	1	1	1	1	1	1	1	1	1	1	1	1	1	1	1	1	1	1	1	1	1	1	1	1	1	1	1	1	1	1	1	1	1	1	1	1	1	1	1	1	1	1	1
PHI:195	1	1	1	1	1	1	1	1	1	1	1	1	1	1	1	1	1	1	1	1	1	1	1	1	1	1	2	1	1	1	1	1	1	1	1	1	1	1	1	1	1	1	1	1	1	1	1
PHI:80	1	1	1	1	1	1	1	1	1	1	1	1	1	1	1	1	1	1	1	1	1	1	1	1	1	1	1	1	1	1	1	1	1	1	1	1	1	1	1	1	1	1	1	1	1	1	1
