# Supplementary material for: Introgression and gene family contraction drive the evolution of lifestyle and host shifts of hypocrealean fungi
Source: Mycology. 2018 May 24;9(3):176–88. doi: 10.1080/21501203.2018.1478333 (PMC6115877; doi:10.1080/21501203.2018.1478333)
Supplement: Supplemental Material [file TMYC_A_1478333_SM1858.zip › S5_table.xlsx]

## Sheet: Table S8
Appendix 9. Distribution of putative proteases in each fungal genome
Proteases families	Epichloe amarillans	Epichloe aotearoae	Epichloe baconii	Epichloe brachyelytri	Epichloe elymi	Epichloe festucae	Epichloe gansuensis	Epichloe mollis	Epichloe typhina	Claviceps fusiformis	Claviceps paspali	Claviceps purpurea	Aciculosporium take	Atkinsonella hypoxylon	Villosiclava virens	Metarhizium acridum	Metarhizium anisopliae	Pochonia chlamydosporia	Balansia obtecta	Beauveria bassiana	Cordyceps militaris	Clonostachys rosea	Hirsutella minnesotensis	Hirsutella rhossiliensis	Hirsutella thompsonii	Tolypocladium inflatum	Hypocrella siamensis	Ophiocordyceps sinensis	Periglandula ipomoeae	Stachybotrys chartarum	Trichoderma atroviride	Trichoderma hamatum	Trichoderma harzianum	Trichoderma longibrachiatum	Trichoderma reesei	Trichoderma virens	Fusarium circinata	Fusarium fujikuroi	Fusarium graminearum	Fusarium oxysporum	Fusarium pseudograminearum	Fusarium virguliforme	Nectria haematococca	Verticillium albo-atrum	Verticillium dahliae
C56	1	1	1	1	1	1	1	1	1	1	1	1	0	1	0	2	2	3	1	2	2	5	2	1	2	1	1	1	1	1	3	4	4	1	1	6	4	6	3	5	3	4	7	2	4
C54	0	1	1	1	1	1	0	1	1	1	1	0	1	0	0	1	1	1	0	1	0	1	1	1	0	1	0	1	1	1	1	1	1	1	1	1	1	1	1	1	1	1	1	0	1
M77	1	2	1	2	2	3	3	3	1	3	3	5	1	2	0	2	5	0	1	0	0	1	5	6	2	1	2	1	2	3	0	0	0	0	0	1	2	2	0	1	0	1	1	0	0
M76	1	1	1	1	1	1	1	1	1	1	1	1	1	1	1	0	1	1	1	1	1	0	1	1	1	0	1	0	1	1	0	0	0	1	1	1	1	1	1	1	1	1	1	1	1
M38	4	6	6	5	5	5	5	5	6	7	6	5	4	9	4	12	13	13	7	12	10	19	6	8	7	11	7	6	12	10	15	12	12	11	12	15	12	20	14	21	15	16	18	7	8
M36	1	1	1	1	1	1	0	1	1	0	0	0	0	0	2	1	1	1	0	0	1	4	0	1	0	0	0	0	0	1	1	0	1	0	1	1	1	0	1	1	1	1	1	1	0
M35	0	0	0	0	0	0	0	0	0	0	0	0	0	0	0	1	0	0	0	0	0	0	0	0	1	0	0	0	0	0	0	0	0	0	0	0	0	0	0	0	0	0	0	1	1
C50	0	0	0	0	0	0	0	0	0	1	1	0	0	0	0	0	0	0	0	0	0	0	0	0	0	0	0	0	0	0	0	0	0	0	0	0	0	0	0	0	0	0	0	0	0
C59	0	0	0	0	0	0	0	0	0	0	0	0	0	0	0	0	0	0	0	0	0	0	0	0	0	0	0	0	0	0	0	0	0	0	0	0	0	0	1	0	1	0	0	0	0
C02	0	0	0	0	0	0	0	0	0	0	0	0	0	0	0	0	0	0	0	0	0	0	0	0	0	0	0	0	0	0	0	0	0	0	0	0	1	0	0	4	0	0	0	0	0
C19	4	5	5	6	5	5	5	4	4	5	5	6	5	5	6	6	6	5	6	7	6	7	8	7	7	6	5	8	5	7	7	7	8	4	7	7	7	7	7	8	5	8	7	4	8
S54	0	0	0	0	0	0	0	0	0	1	1	0	0	0	1	0	0	0	0	1	1	1	1	0	2	1	0	1	0	1	1	0	0	1	1	1	1	1	1	1	1	1	2	1	1
S53	2	2	2	3	3	3	3	3	3	1	3	2	2	3	4	6	6	6	4	6	3	2	1	0	1	4	4	1	4	2	10	10	7	5	4	8	4	4	3	3	3	4	3	1	1
S15	0	0	0	0	0	0	0	0	0	0	0	0	0	0	0	0	0	2	0	1	0	10	0	0	0	1	0	0	0	1	2	1	1	0	0	0	8	7	4	7	3	9	14	1	1
S51	0	0	0	0	0	0	0	0	0	0	0	0	0	0	0	0	0	0	0	0	0	0	0	0	0	0	0	0	0	0	1	1	1	1	1	0	0	0	0	0	0	0	0	0	0
C13	1	1	0	1	1	0	1	1	0	0	1	0	1	0	1	1	1	0	0	1	1	1	1	1	1	1	1	1	0	1	0	0	0	0	1	1	1	1	1	1	1	1	1	1	1
C12	2	2	2	2	2	2	1	2	2	3	1	3	2	2	1	3	4	1	2	3	3	3	2	2	2	4	3	2	2	3	3	3	3	3	3	3	4	4	3	4	3	3	2	4	4
M81	0	0	0	0	0	0	0	0	0	0	0	0	0	0	0	1	1	1	0	1	1	0	1	1	1	2	0	1	1	0	1	1	1	1	1	1	0	0	0	0	0	0	0	0	0
G01	0	0	0	0	0	0	0	0	0	0	1	1	0	0	0	0	0	1	0	1	2	1	0	0	0	1	0	0	0	0	5	4	3	2	3	4	0	0	0	0	0	0	1	0	0
C15	1	1	1	1	1	1	1	1	1	1	1	1	1	1	1	1	1	1	1	1	1	0	1	2	1	1	1	1	1	1	1	1	1	1	1	1	0	1	1	1	1	1	1	1	1
C14	1	1	1	1	1	2	1	1	0	2	2	1	2	2	1	2	2	2	2	3	2	2	2	2	2	2	1	2	2	2	2	1	2	2	2	2	2	2	2	2	2	5	2	0	1
S12	1	1	1	0	0	1	1	1	0	2	2	0	1	2	2	6	9	14	2	7	8	13	6	10	4	9	3	7	10	4	4	7	8	4	4	8	9	9	10	7	9	8	17	5	5
S10	7	6	8	6	7	7	8	7	6	7	5	7	5	6	9	10	11	8	4	10	10	10	13	10	8	7	9	8	11	4	6	4	5	4	4	4	10	9	8	8	8	8	10	5	5
S16	0	0	0	0	0	0	0	0	0	0	0	0	0	0	0	0	0	1	1	0	0	0	0	0	0	0	0	0	0	0	0	0	0	0	0	0	0	0	0	0	0	0	0	0	0
S33	15	17	17	16	16	16	18	14	17	12	15	17	9	17	14	24	33	43	17	31	25	77	37	27	35	25	22	16	30	38	48	45	42	24	32	51	60	61	57	76	56	57	63	28	29
S14	2	2	2	2	1	2	2	2	2	2	2	2	2	2	2	2	1	2	1	2	2	2	2	2	2	2	0	2	2	2	1	2	2	1	2	2	2	2	2	2	2	2	3	2	2
M06	0	0	0	0	0	0	0	0	0	0	0	0	0	0	0	1	0	0	0	0	1	0	0	0	0	0	0	0	0	0	0	0	0	0	0	0	0	0	0	1	0	0	0	0	0
M04	1	1	1	1	1	1	1	1	1	1	1	1	1	1	1	1	1	1	1	0	0	1	1	1	1	3	1	1	1	1	1	1	0	2	1	0	1	1	2	1	1	1	1	0	0
M03	2	1	2	2	2	2	3	1	1	3	2	2	2	3	2	2	4	5	3	4	6	2	3	3	5	3	2	1	4	3	3	3	2	2	2	4	4	3	4	3	3	5	3	1	2
M43	1	0	0	0	0	0	0	1	0	0	0	0	0	0	0	0	0	0	0	0	0	0	0	0	0	1	0	0	0	0	0	0	0	0	0	0	1	0	0	0	0	0	0	0	0
I51	0	0	0	0	0	0	0	0	0	0	0	0	0	0	0	0	0	2	0	0	0	1	1	1	1	3	1	0	2	0	1	1	1	1	1	1	2	2	2	2	1	2	2	2	2
C40	0	0	0	0	0	0	0	0	0	0	0	0	0	0	0	0	1	1	0	1	1	0	0	0	0	0	0	0	2	0	0	0	0	0	0	0	0	0	0	0	0	0	0	0	0
S58	0	0	0	0	0	0	0	0	0	0	0	0	0	0	0	1	2	3	0	2	3	2	1	1	1	1	1	1	3	2	2	2	2	3	3	5	2	2	2	2	2	2	1	0	0
M79	0	0	0	0	0	0	0	0	0	0	0	0	0	0	0	0	0	0	0	1	1	1	0	0	1	1	0	1	0	1	0	1	1	1	1	1	1	1	1	1	1	1	1	1	1
M28	3	4	3	4	4	4	2	5	3	3	3	2	3	4	5	4	4	2	3	3	3	11	7	4	4	5	2	4	5	14	4	5	3	4	4	5	9	8	9	9	10	8	7	11	11
C44	0	0	0	0	0	0	0	0	0	0	0	0	0	0	0	0	0	0	0	0	0	0	0	0	0	0	0	0	0	0	0	1	0	0	0	0	0	0	0	0	0	0	0	1	1
C45	0	0	0	0	0	0	0	0	0	0	0	0	0	0	0	0	0	1	0	0	0	4	0	0	0	0	0	0	0	0	0	0	0	0	0	0	1	1	1	0	0	1	2	0	0
M48	1	0	0	1	0	0	1	0	0	0	1	1	0	0	0	0	2	0	0	2	3	1	1	2	1	1	0	1	1	2	1	2	2	1	1	1	1	1	1	1	1	1	1	0	2
C26	2	2	2	2	2	2	2	2	2	2	2	2	1	2	3	2	2	2	2	2	2	2	2	2	2	2	1	2	2	2	2	2	2	3	2	2	2	2	2	2	2	2	2	2	1
M67	4	4	4	4	4	3	4	4	4	4	4	4	4	4	3	4	4	2	4	4	3	4	4	4	4	3	4	3	4	4	3	3	4	4	4	4	4	4	4	4	3	4	4	3	4
M24	5	6	6	6	6	6	7	6	6	4	6	7	4	7	5	6	8	8	7	5	8	9	6	6	5	6	6	8	7	5	6	6	8	6	7	8	7	8	6	8	6	8	10	6	6
C48	1	1	0	0	0	0	0	0	0	0	1	1	0	1	1	1	1	0	0	1	1	1	1	0	0	0	0	1	0	0	0	0	0	0	1	1	1	0	1	0	0	1	0	0	0
M41	0	0	0	0	0	0	0	0	0	0	0	0	1	0	0	0	0	0	0	0	0	0	0	0	0	0	0	0	0	0	0	1	0	0	0	0	0	0	0	0	0	0	0	0	0
M20	7	5	6	5	7	6	5	7	6	4	5	4	4	4	3	6	6	10	2	12	13	16	5	5	6	6	5	3	8	8	7	7	9	5	6	10	12	13	13	12	11	12	20	7	7
M22	2	1	2	1	2	2	2	2	2	2	2	2	2	1	2	1	1	1	1	2	2	2	2	3	1	1	3	1	2	2	3	3	3	1	2	2	2	2	3	2	3	2	1	2	3
S26	2	2	2	2	2	1	1	2	1	1	2	2	2	1	3	2	2	2	1	3	3	1	3	3	2	2	1	3	2	1	2	1	1	2	2	3	2	2	3	2	3	1	3	3	3
T02	0	0	0	0	0	0	0	0	0	0	0	0	0	0	0	0	0	0	0	0	0	0	0	0	0	0	0	0	0	0	0	0	0	0	0	0	0	0	0	1	0	1	0	1	1
T01	11	10	12	12	10	13	12	10	11	14	14	13	11	13	13	14	13	13	13	13	13	13	14	14	14	11	14	11	13	14	14	14	13	12	14	14	14	14	14	14	13	14	14	13	14
C01	0	0	0	0	0	0	0	0	0	1	1	0	1	1	0	1	1	2	2	0	1	0	1	1	1	1	0	0	1	1	1	1	1	1	1	1	1	1	1	1	1	1	1	1	1
S28	1	1	1	1	1	1	2	1	1	2	3	4	1	1	2	3	5	3	1	3	3	5	1	0	1	3	2	0	4	3	2	2	2	2	2	2	3	2	2	2	1	2	1	2	2
S08	8	7	7	7	7	8	7	8	8	5	5	8	4	7	4	15	16	14	7	14	9	25	7	8	7	7	8	3	15	12	5	5	7	5	6	9	14	13	13	18	12	14	10	7	6
S09	20	15	20	17	17	16	18	16	18	20	12	20	10	19	17	28	34	39	15	26	15	72	34	25	24	21	20	19	30	36	32	36	30	23	32	55	74	65	67	83	56	73	81	34	31
A22	1	1	1	1	1	1	1	1	1	0	1	1	0	1	1	1	1	0	1	1	1	1	1	1	1	1	1	1	1	1	1	1	1	1	1	1	1	1	1	1	1	1	1	1	1
M80	0	0	0	0	0	0	0	0	0	0	0	0	0	0	0	0	0	1	0	0	0	0	1	0	0	0	1	0	0	0	0	0	0	0	0	0	0	1	0	0	0	0	1	0	0
S01	0	1	1	1	1	1	2	2	2	1	1	0	1	1	1	3	6	5	1	2	3	14	1	1	1	1	1	0	2	3	2	1	2	2	2	3	1	2	2	1	3	2	5	1	1
A01	7	7	7	8	6	7	8	7	8	9	10	10	6	7	9	12	15	14	10	13	13	14	11	11	9	15	9	9	13	11	13	13	13	11	14	17	18	15	15	17	13	16	17	13	10
T03	3	4	4	3	4	2	3	2	4	2	2	4	3	2	3	3	5	4	2	3	5	3	3	5	3	2	2	2	2	2	4	3	4	4	4	4	2	3	3	3	3	4	4	3	3
M13	0	0	0	0	0	0	0	0	0	0	0	0	0	0	0	0	0	0	0	0	0	0	0	0	0	0	0	0	0	0	0	0	0	0	0	0	2	2	1	2	1	2	1	2	1
M14	1	1	1	1	1	1	2	1	1	2	1	2	1	2	2	2	2	2	2	3	3	10	2	2	3	1	1	1	2	9	3	4	3	4	4	4	4	3	4	4	4	5	5	7	10
M16	0	1	2	0	2	0	0	0	0	0	0	0	1	0	0	0	0	2	0	0	0	0	0	0	0	0	0	0	0	0	0	0	0	0	0	0	0	0	0	6	0	0	0	0	0
M19	1	1	1	0	0	1	2	0	2	1	1	2	1	0	1	0	0	2	0	1	1	3	0	0	2	1	1	0	1	3	1	1	1	2	2	2	2	4	2	3	2	3	3	1	1
M18	3	1	1	2	1	2	2	2	2	1	2	2	2	2	2	2	2	2	2	3	2	2	2	2	2	2	2	2	2	2	2	2	3	2	2	2	2	2	2	2	3	2	2	2	2
I08	0	0	0	0	0	0	0	0	0	0	0	0	0	0	0	0	0	0	0	0	0	0	0	0	0	0	0	0	0	0	0	0	0	0	0	0	1	1	0	0	0	0	0	0	0
I09	2	1	2	1	2	1	1	2	0	1	0	1	2	1	0	0	0	1	1	1	2	2	2	1	1	1	1	1	1	1	1	1	1	1	0	0	1	1	2	2	2	2	2	2	2
