# Supplementary material for: Introgression and gene family contraction drive the evolution of lifestyle and host shifts of hypocrealean fungi
Source: Mycology. 2018 May 24;9(3):176–88. doi: 10.1080/21501203.2018.1478333 (PMC6115877; doi:10.1080/21501203.2018.1478333)
Supplement: Supplemental Material [file TMYC_A_1478333_SM1858.zip › S6_table.xlsx]

## Sheet: Sheet1
Table S6. D-statistics and Fd-statistics for well-supported candidate introgression loci
	D	Fd	Window dxy	Start	End	Scafolds	Scafold dxy
The trios three species of E. festucae, E. aotearoae, and E. gansuensis
windows21	1	1	0.0022	10000	10500	ClavPur_Scf_1	0.010408
windows76	1	1	0.009	375000	380000	ClavPur_Scf_1	0.010408
windows182	0.894737	0.947368	0.0042	905000	910000	ClavPur_Scf_1	0.010408
windows195	1	1	0.0052	970000	975000	ClavPur_Scf_1	0.007219
windows356	1	1	0.0074	5000	10000	ClavPur_Scf_107	0.013306
windows590	1	1	0.003	450000	455000	ClavPur_Scf_12	0.010164
windows1215	1	1	0.0082	405000	410000	ClavPur_Scf_18	0.009281
windows1350	1	1	0.0004	150000	155000	ClavPur_Scf_2	0.009159
windows1482	1	1	0.001	810000	815000	ClavPur_Scf_2	0.009159
windows1769	1	1	0.001	380000	385000	ClavPur_Scf_22	0.005107
windows1898	1	1	0.0056	135000	1360000	ClavPur_Scf_24	0.012126
windows2196	1	1	0.0002	360000	365000	ClavPur_Scf_27	0.004735
windows2211	1	1	0.0006	45000	50000	ClavPur_Scf_28	0.013634
windows2217	1	1	0.0062	75000	80000	ClavPur_Scf_28	0.013634
windows2259	1	1	0.0076	285000	290000	ClavPur_Scf_28	0.013634
windows2282	1	1	0.008	25000	30000	ClavPur_Scf_29	0.010738
windows2284	0.793103	0.866667	0.0084	35000	400000	ClavPur_Scf_29	0.010738
windows2300	1	1	0.0082	120000	125000	ClavPur_Scf_29	0.010738
windows2495	1	1	0.0082	690000	695000	ClavPur_Scf_3	0.009283
windows2584	1	1	0.001	220000	225000	ClavPur_Scf_30	0.008828
windows2630	0.833333	0.916667	0.005	50000	55000	ClavPur_Scf_31	0.009306
windows2675	0.692308	0.60137	0.0076	10000	15000	ClavPur_Scf_32	0.009306
windows2805	1	1	0.0094	280000	285000	ClavPur_Scf_33	0.015554
windows3057	1	0.5	0.0008	140000	145000	ClavPur_Scf_37	0.008889
windows3071	0.724138	0.862069	0.0068	210000	250000	ClavPur_Scf_37	0.008889
windows3119	1	1	0.0004	90000	95000	ClavPur_Scf_38	0.003766
windows3193	1	1	0.0014	130000	135000	ClavPur_Scf_39	0.007821
windows3270	0.846154	0.923077	0.0066	210000	215000	ClavPur_Scf_4	0.008979
windows3400	1	1	0.0062	860000	865000	ClavPur_Scf_4	0.008979
windows3405	1	1	0.0038	2000	25000	ClavPur_Scf_40	0.005341
windows3465	1	1	0.0038	10000	15000	ClavPur_Scf_41	0.01318
windows3511	1	1	0.01	240000	245000	ClavPur_Scf_41	0.01318
windows3667	1	1	0.0002	130000	135000	ClavPur_Scf_44	0.008347
windows3716	1	1	0.0002	105000	110000	ClavPur_Scf_45	0.011029
windows3748	1	1	0.0004	30000	35000	ClavPur_Scf_46	0.00898
windows3749	1	1	0.0052	35000	40000	ClavPur_Scf_46	0.00898
windows3828	1	1	0.0026	140000	145000	ClavPur_Scf_47	0.009751
windows3844	0.947368	0.770833	0.0076	220000	225000	ClavPur_Scf_47	0.009751
windows3861	0.952381	0.97619	0.0106	80000	85000	ClavPur_Scf_48	0.014052
windows3872	1	0.8	0.002	130000	135000	ClavPur_Scf_48	0.014052
windows3919	1	1	0.0038	115000	120000	ClavPur_Scf_49	0.006245
windows4218	1	1	0.0006	40000	45000	ClavPur_Scf_53	0.012284
windows4270	1	1	0.0108	105000	110000	ClavPur_Scf_54	0.017948
windows4344	0.888889	0.944444	0.008	165000	170000	ClavPur_Scf_56	0.011646
windows4494	1	1	0.0032	230000	235000	ClavPur_Scf_6	0.007059
windows4495	1	1	0.0058	230000	235000	ClavPur_Scf_6	0.007059
windows4647	1	1	0.0016	55000	60000	ClavPur_Scf_61	0.004937
windows4983	1	1	0.007	645000	650000	ClavPur_Scf_7	0.009211
windows5066	1	1	0.006	20000	25000	ClavPur_Scf_72	0.00734
windows5096	1	1	0.0002	50000	55000	ClavPur_Scf_73	0.007796
windows5098	1	1	0.0042	60000	65000	ClavPur_Scf_73	0.007796
windows5124	0.75	0.875	0.0042	65000	70000	ClavPur_Scf_74	0.006101
windows5384	1	1	0.009	45000	50000	ClavPur_Scf_80	0.015981
windows5394	1	1	0.0036	90000	95000	ClavPur_Scf_80	0.015981
windows5395	1	1	0.0008	95000	100000	ClavPur_Scf_80	0.015981
windows5468	1	1	0.003	25000	30000	ClavPur_Scf_87	0.00855
windows5610	1	1	0.005	485000	490000	ClavPur_Scf_9	0.008823
windows5705	1	1	0.0058	65000	70000	ClavPur_Scf_92	0.019331
windows5771	1	1	0.0048	5000	10000	ClavPur_Scf_98	0.006262
The trios three species of E. festucae, Cla. purpurea, and V. virens
windows3087	1	1	0.005636	30000	35000	GL698715	0.0042
windows3706	1	1	0.003548	1400000	1405000	GL698713	0.0032
The trios three species of Cla. purpurea,V. virens, and M. robertsii
windows75	1	1	0.019	10000	15000	KB231794.1	0.033152
windows155	1	1	0.0076	10000	15000	KB231943.1	0.01718
windows210	1	1	0.0046	25000	30000	KB232038.1	0.012038
windows992	1	1	0.0112	5000	10000	KB232724.1	0.012621
windows1001	1	1	0.0038	10000	15000	KB232724.1	0.012621
windows1002	1	1	0.0012	10000	15000	KB232728.1	0.00522
windows1044	1	1	0.0028	0	5000	KB232761.1	0.021724
windows1091	1	1	0.0012	20000	25000	KB232801.1	0.006476
windows1288	1	1	0.0032	15000	20000	KB232904.1	0.004397
windows1358	1	1	0.002	30000	35000	KB232952.1	0.002781
windows1459	1	1	0.0006	5000	15000	KB232977.1	0.008335
windows1744	1	1	0.0042	50000	55000	KB233144.1	0.005311
