# Supplementary material for: Introgression and gene family contraction drive the evolution of lifestyle and host shifts of hypocrealean fungi
Source: Mycology. 2018 May 24;9(3):176–88. doi: 10.1080/21501203.2018.1478333 (PMC6115877; doi:10.1080/21501203.2018.1478333)
Supplement: Supplemental Material [file TMYC_A_1478333_SM1858.zip › S7_table.xlsx]

## Sheet: Sheet1
Table S8.
Gene	Annotation
CPUR_06775
CPUR_06320	budding,_cell_polarity_and_filament_formation
CPUR_02069	resistance_proteins
CPUR_06319	RNA_binding
CPUR_03992	cell_growth_/_morphogenesis
CPUR_04174
CPUR_04630
CPUR_08062
CPUR_07110	homeostasis_of_metal_ions_(Na,_K,_Ca_etc.)
CPUR_02708	RNA_binding
CPUR_01681
CPUR_07762	ribosomal_proteins
CPUR_00033	general_transcription_activities
CPUR_07346
CPUR_00251	oxydative_stress_responseoxidative_stress_response
CPUR_05706	cellular_import
CPUR_01048	aerobic_respiration
CPUR_00880
CPUR_04640	rRNA_processing
CPUR_04904
CPUR_08294	electron_transport_and_membrane-associated_energy_conservation
CPUR_04742	phosphate_metabolism
CPUR_04739	pyrimidine_nucleotide_metabolismpyrimidine_nucleotide/nucleoside/nucleobase_metabolism
CPUR_02820	protein_folding_and_stabilization
CPUR_05534	small_GTPase_mediated_signal_transduction
CPUR_00513	respiration
CPUR_00108	lipid,_fatty_acid_and_isoprenoid_metabolism
CPUR_00109
CPUR_00272	peroxisome
CPUR_04600	transport
CPUR_06419
CPUR_06368	multicellular_organismal_development
CPUR_06352	DNA_repair
CPUR_04693
CPUR_00749
THAM_g833	GTPase-activator protein
THAM_g2407	Structural maintenance of chromosomes protein
THAM_g6320	C6 zinc finger protein
THAM_g6628	cAMP dependent protein kinase
THAM_g8255	Ribosomal protein
